# Supplementary material for: Ethyl 2-hydr­oxy-5-oxo-4-phenyl-2,3,4,5-tetra­hydro­pyrano[3,2-c]chromene-2-carboxyl­ate
Source: Acta Crystallogr Sect E Struct Rep Online. 2009 Jul 25;65(Pt 8):o1969. doi: 10.1107/S1600536809028311 (PMC2977402; doi:10.1107/S1600536809028311)
Supplement: Supplementary file 1 [file e-65-o1969-sup1.cif]

##############################################################################
###                                                                        ###
###        Electronic paper (Acta Crystallographica Section E)             ###
###                                                                        ###
##############################################################################
#                                                                            #
# This CIF contains the data in a paper accepted for publication in Acta     #
# Crystallographica Section E. It conforms to the requirements of Notes      #
# for Authors for Section E, and has been peer reviewed under the auspices   #
# of the IUCr Commission on Journals.                                        #
#                                                                            #
# Full details of the Crystallographic Information File format               #
# are given in the paper "The Crystallographic Information File (CIF):       #
# a New Standard Archive File for Crystallography" by S. R. Hall, F. H.      #
# Allen and I. D. Brown [Acta Cryst. (1991), A47, 655-685].                  #
#                                                                            #
# The current version of the core CIF dictionary is obtainable from          #
# ftp://ftp.iucr.org/pub/cif_core.dic. The current version number is 2.4.    #
#                                                                            #
# Software is freely available for graphical display of the structure(s) in  #
# this CIF.  For information consult the CIF home page http://www.iucr.org/  #
# cif/home.html                                                              #
#                                                                            #
# This file may be used for bona fide research purposes within the           #
# scientific community so long as proper attribution is given to the journal # 
# article from which it was obtained.                                        #
#                                                                            #
##############################################################################
                                             
data_global
_audit_creation_method     'by CrystalStructure 3.7.0'
_journal_date_recd_electronic     2009-07-09
_journal_date_accepted     2009-07-17
_journal_name_full     'Acta Crystallographica, Section E'
_journal_year     2009
_journal_volume     65
_journal_issue      8
_journal_page_first     o1969
_journal_page_last     o1969
_journal_paper_category     QO
_journal_coeditor_code     PK2181
_publ_contact_author_name     'Mr. Yifeng Wang'
_publ_contact_author_address
;
State Key Laboratory Breeding Base of Green Chemistry-Synthesis Technology
Zhejiang University of Technology
Hangzhou
310014
People's Republic of China
;
_publ_contact_author_email     'yifengwang108@gmail.com'
_publ_contact_author_fax     '86 571 88320066'
_publ_contact_author_phone     '86 571 88320609'
_publ_section_title
;\
Ethyl
2-hydroxy-5-oxo-4-phenyl-2,3,4,5-tetrahydropyrano[3,2-<i>c</i>]chromene-2-\
carboxylate
;
loop_
    _publ_author_name
    _publ_author_address
    'Wei Zhang'
;
State Key Laboratory Breeding Base of Green Chemistry-Synthesis Technology
Zhejiang University of Technology
Hangzhou 310014
People's Republic of China
;
    'Guangcun Zhang'
;
State Key Laboratory Breeding Base of Green Chemistry-Synthesis Technology
Zhejiang University of Technology
Hangzhou 310014
People's Republic of China
;
    'Bailin Li'
;
State Key Laboratory Breeding Base of Green Chemistry-Synthesis Technology
Zhejiang University of Technology
Hangzhou 310014
People's Republic of China
and
Department of Pharmaceutical and Chemical Engineering
Taizhou College
Linhai
Zhejiang 317000
People's Republic of China
;
    'Yifeng Wang'
;
State Key Laboratory Breeding Base of Green Chemistry-Synthesis Technology
Zhejiang University of Technology
Hangzhou 310014
People's Republic of China
;
data_I
_chemical_name_systematic
;
Ethyl 2-hydroxy-5-oxo-4-phenyl-2,3,4,5-
tetrahydropyrano[3,2-<i>c</i>]chromene-2-carboxylate
;
_chemical_formula_moiety     'C21 H18 O6'
_chemical_formula_sum     'C21 H18 O6'
_chemical_formula_iupac     'C21 H18 O6'
_chemical_formula_weight     366.37
_chemical_melting_point     ?
_symmetry_cell_setting     monoclinic
_symmetry_space_group_name_H-M     'P 21/n'
_symmetry_space_group_name_Hall     '-P 2yn'
loop_
    _symmetry_equiv_pos_site_id
    _symmetry_equiv_pos_as_xyz
    1 '+X,+Y,+Z'
    2 '1/2-X,1/2+Y,1/2-Z'
    3 '-X,-Y,-Z'
    4 '1/2+X,1/2-Y,1/2+Z'
_cell_length_a     5.4988(2)
_cell_length_b     14.9975(5)
_cell_length_c     21.3420(10)
_cell_angle_alpha     90.0000
_cell_angle_beta     98.5487(13)
_cell_angle_gamma     90.0000
_cell_volume     1740.48(12)
_cell_formula_units_Z     4
_cell_measurement_reflns_used     11365
_cell_measurement_theta_min     3.2
_cell_measurement_theta_max     27.4
_cell_measurement_temperature     296.0(10)
_exptl_crystal_description     'platelet'
_exptl_crystal_colour     'colorless'
_exptl_crystal_size_max     0.41
_exptl_crystal_size_mid     0.39
_exptl_crystal_size_min     0.14
_exptl_crystal_density_diffrn     1.398
_exptl_crystal_density_meas     ?
_exptl_crystal_density_method     'not measured'
_exptl_crystal_F_000     768.00
_exptl_absorpt_coefficient_mu     0.103
_exptl_absorpt_correction_type     multi-scan
_exptl_absorpt_process_details     '(ABSCOR; Higashi, 2005)'
_exptl_absorpt_correction_T_min     0.954
_exptl_absorpt_correction_T_max     0.986
_diffrn_radiation_type     'Mo K\a'
_diffrn_radiation_wavelength     0.71075
_diffrn_measurement_device_type     'Rigaku R-AXIS RAPID'
_diffrn_measurement_method     \w
_diffrn_detector_area_resol_mean     10.00
_diffrn_reflns_number     16523
_diffrn_reflns_av_R_equivalents     0.026
_diffrn_reflns_theta_max     27.44
_diffrn_reflns_theta_full     26.00
_diffrn_measured_fraction_theta_max     0.997
_diffrn_measured_fraction_theta_full     0.999
_diffrn_reflns_limit_h_min     -7
_diffrn_reflns_limit_h_max     7
_diffrn_reflns_limit_k_min     -19
_diffrn_reflns_limit_k_max     16
_diffrn_reflns_limit_l_min     -27
_diffrn_reflns_limit_l_max     27
_refine_special_details
;
Refinement using reflections with <i>F</i>^2^ > 2.0 \s(<i>F</i>^2^). The
weighted <i>R</i>-factor(<i>wR</i>), goodness of fit (<i>S</i>) and
<i>R</i>-factor (gt) are based on <i>F</i>, with <i>F</i> set to zero for
negative <i>F</i>. The threshold expression of <i>F</i>^2^ > 2.0
\s(<i>F</i>^2^) is used only for calculating <i>R</i>-factor (gt).
;
_reflns_number_total     3422
_reflns_number_gt     2568
_reflns_threshold_expression     F^2^>2\s(F^2^)
_refine_ls_structure_factor_coef     Fsqd
_refine_ls_R_factor_gt     0.0352
_refine_ls_wR_factor_ref     0.0796
_refine_ls_goodness_of_fit_ref     1.001
_refine_ls_number_reflns     3422
_refine_ls_number_parameters     246
_refine_ls_number_restraints     0
_refine_ls_hydrogen_treatment     constr
_refine_ls_weighting_scheme     calc
_refine_ls_weighting_details
                   'w = 1/[\s^2^(Fo^2^)+(0.013P)^2^+P] where P=(Fo^2^+2Fc^2^)/3'
_refine_ls_shift/su_max     0.0010
_refine_diff_density_max     0.21
_refine_diff_density_min     -0.19
_refine_ls_extinction_method     'SHELXL97 (Sheldrick, 2008)'
_refine_ls_extinction_coef     0.0057(4)
loop_
    _atom_type_symbol
    _atom_type_description
    _atom_type_scat_dispersion_real
    _atom_type_scat_dispersion_imag
    _atom_type_scat_source
    'C' 'C' 0.003 0.002
;
International Tables for Crystallography
(1992, Vol. C, Tables 4.2.6.8 and 6.1.1.4)
;
    'H' 'H' 0.000 0.000
;
International Tables for Crystallography
(1992, Vol. C, Table 6.1.1.4)
;
    'O' 'O' 0.011 0.006
;
International Tables for Crystallography
(1992, Vol. C, Tables 4.2.6.8 and 6.1.1.4)
;
_computing_data_collection     'PROCESS-AUTO (Rigaku, 2006)'
_computing_cell_refinement     'PROCESS-AUTO (Rigaku, 2006)'
_computing_data_reduction     'CrystalStructure (Rigaku, 2007)'
_computing_structure_solution     'SHELXL97 (Sheldrick, 2008)'
_computing_structure_refinement     'SHELXL97 (Sheldrick, 2008)'
_computing_molecular_graphics     'ORTEP-3 for Windows (Farrugia, 1997)'
_computing_publication_material     'CrystalStructure (Rigaku, 2007)'
loop_
    _atom_site_type_symbol
    _atom_site_label
    _atom_site_fract_x
    _atom_site_fract_y
    _atom_site_fract_z
    _atom_site_U_iso_or_equiv
    _atom_site_adp_type
    _atom_site_calc_flag
    _atom_site_refinement_flags
    _atom_site_occupancy
    _atom_site_disorder_assembly
    _atom_site_disorder_group
    O O1 0.3270(2) 0.47260(6) 0.24846(5) 0.0400(2) Uani d . 1.00 . .
    O O2 0.3755(2) 0.12605(6) 0.19275(5) 0.0442(3) Uani d . 1.00 . .
    O O3 0.2981(2) 0.39483(6) 0.15453(5) 0.0369(2) Uani d . 1.00 . .
    O O4 0.7169(2) 0.14798(8) 0.25944(6) 0.0548(3) Uani d . 1.00 . .
    O O5 0.2708(2) 0.60253(9) 0.16249(6) 0.0562(3) Uani d . 1.00 . .
    O O6 0.5597(2) 0.54329(8) 0.11100(6) 0.0483(3) Uani d . 1.00 . .
    C C1 0.4400(2) 0.46019(10) 0.19571(6) 0.0320(3) Uani d . 1.00 . .
    C C2 0.7020(2) 0.42864(10) 0.21432(8) 0.0344(3) Uani d . 1.00 . .
    C C3 0.7153(2) 0.33839(10) 0.24884(6) 0.0326(3) Uani d . 1.00 . .
    C C4 0.5223(2) 0.27767(10) 0.21402(6) 0.0322(3) Uani d . 1.00 . .
    C C5 0.5514(3) 0.18281(11) 0.22491(8) 0.0383(3) Uani d . 1.00 . .
    C C6 0.1792(3) 0.15776(11) 0.15092(6) 0.0390(3) Uani d . 1.00 . .
    C C7 0.0084(3) 0.09575(12) 0.12389(8) 0.0504(4) Uani d . 1.00 . .
    C C8 -0.1910(3) 0.12559(12) 0.08244(9) 0.0548(5) Uani d . 1.00 . .
    C C9 -0.2214(3) 0.21535(12) 0.06798(8) 0.0490(4) Uani d . 1.00 . .
    C C10 -0.0505(2) 0.27653(11) 0.09506(6) 0.0394(3) Uani d . 1.00 . .
    C C11 0.1532(2) 0.24823(10) 0.13760(6) 0.0335(3) Uani d . 1.00 . .
    C C12 0.3355(2) 0.30795(10) 0.17075(6) 0.0312(3) Uani d . 1.00 . .
    C C13 0.7091(2) 0.34673(10) 0.31968(6) 0.0334(3) Uani d . 1.00 . .
    C C14 0.9040(3) 0.38961(12) 0.35684(8) 0.0429(4) Uani d . 1.00 . .
    C C15 0.9097(3) 0.39905(12) 0.42137(9) 0.0526(4) Uani d . 1.00 . .
    C C16 0.7198(3) 0.36628(13) 0.45022(9) 0.0554(5) Uani d . 1.00 . .
    C C17 0.5260(3) 0.32322(13) 0.41407(9) 0.0526(4) Uani d . 1.00 . .
    C C18 0.5209(3) 0.31326(12) 0.34917(8) 0.0427(4) Uani d . 1.00 . .
    C C19 0.4127(2) 0.54477(11) 0.15467(8) 0.0368(3) Uani d . 1.00 . .
    C C20 0.5607(4) 0.62325(13) 0.07224(10) 0.0632(5) Uani d . 1.00 . .
    C C21 0.7368(4) 0.60702(17) 0.02723(11) 0.0822(7) Uani d . 1.00 . .
    H H3 0.8750 0.3122 0.2443 0.039 Uiso c R 1.00 . .
    H H7 0.0279 0.0354 0.1335 0.060 Uiso c R 1.00 . .
    H H8 -0.3073 0.0848 0.0638 0.066 Uiso c R 1.00 . .
    H H9 -0.3574 0.2343 0.0400 0.059 Uiso c R 1.00 . .
    H H10 -0.0706 0.3367 0.0851 0.047 Uiso c R 1.00 . .
    H H11 0.7910 0.4727 0.2421 0.041 Uiso c R 1.00 . .
    H H12 0.7781 0.4226 0.1763 0.041 Uiso c R 1.00 . .
    H H14 1.0325 0.4123 0.3378 0.051 Uiso c R 1.00 . .
    H H15 1.0420 0.4276 0.4455 0.063 Uiso c R 1.00 . .
    H H16 0.7223 0.3731 0.4936 0.066 Uiso c R 1.00 . .
    H H17 0.3979 0.3007 0.4333 0.063 Uiso c R 1.00 . .
    H H18 0.3898 0.2838 0.3253 0.051 Uiso c R 1.00 . .
    H H101 0.2350 0.5159 0.2417 0.048 Uiso c R 1.00 . .
    H H201 0.6127 0.6743 0.0988 0.076 Uiso c R 1.00 . .
    H H202 0.3976 0.6341 0.0492 0.076 Uiso c R 1.00 . .
    H H211 0.8950 0.5924 0.0504 0.099 Uiso c R 1.00 . .
    H H212 0.7504 0.6597 0.0025 0.099 Uiso c R 1.00 . .
    H H213 0.6791 0.5585 -0.0003 0.099 Uiso c R 1.00 . .
loop_
    _atom_site_aniso_label
    _atom_site_aniso_U_11
    _atom_site_aniso_U_22
    _atom_site_aniso_U_33
    _atom_site_aniso_U_12
    _atom_site_aniso_U_13
    _atom_site_aniso_U_23
    O1 0.0426(6) 0.0374(6) 0.0417(6) 0.0076(5) 0.0117(5) 0.0020(5)
    O2 0.0565(7) 0.0292(5) 0.0443(6) -0.0051(5) -0.0012(5) 0.0017(5)
    O3 0.0413(6) 0.0266(5) 0.0394(6) -0.0019(4) -0.0047(4) 0.0001(4)
    O4 0.0603(8) 0.0355(6) 0.0628(8) 0.0082(6) -0.0107(6) 0.0050(6)
    O5 0.0556(7) 0.0415(7) 0.0723(9) 0.0130(6) 0.0120(6) 0.0145(6)
    O6 0.0652(8) 0.0371(6) 0.0445(7) -0.0020(5) 0.0149(6) 0.0096(5)
    C1 0.0357(8) 0.0282(7) 0.0322(8) -0.0027(6) 0.0054(6) -0.0020(6)
    C2 0.0326(7) 0.0315(8) 0.0393(8) -0.0032(6) 0.0056(6) 0.0008(6)
    C3 0.0293(7) 0.0318(8) 0.0364(8) 0.0025(6) 0.0041(6) -0.0009(6)
    C4 0.0358(8) 0.0281(7) 0.0329(8) -0.0006(6) 0.0059(6) -0.0011(6)
    C5 0.0457(9) 0.0324(8) 0.0365(8) -0.0014(7) 0.0053(7) -0.0002(7)
    C6 0.0492(9) 0.0373(9) 0.0303(8) -0.0064(7) 0.0049(7) -0.0005(6)
    C7 0.0719(12) 0.0364(9) 0.0404(10) -0.0173(9) 0.0005(9) 0.0006(7)
    C8 0.0683(12) 0.0529(11) 0.0398(10) -0.0267(10) -0.0031(9) -0.0026(8)
    C9 0.0507(10) 0.0559(11) 0.0376(9) -0.0111(9) -0.0025(7) -0.0013(8)
    C10 0.0457(9) 0.0386(9) 0.0333(8) -0.0048(7) 0.0040(7) -0.0014(7)
    C11 0.0401(8) 0.0331(8) 0.0276(7) -0.0054(7) 0.0064(6) -0.0032(6)
    C12 0.0370(8) 0.0273(7) 0.0304(7) -0.0023(6) 0.0089(6) -0.0010(6)
    C13 0.0335(7) 0.0303(8) 0.0355(8) 0.0065(6) 0.0016(6) 0.0027(6)
    C14 0.0405(9) 0.0452(10) 0.0408(9) 0.0015(7) -0.0014(7) -0.0003(7)
    C15 0.0515(10) 0.0561(11) 0.0445(10) 0.0083(9) -0.0117(8) -0.0060(8)
    C16 0.0647(12) 0.0645(12) 0.0351(9) 0.0220(10) 0.0014(9) -0.0008(9)
    C17 0.0525(10) 0.0642(12) 0.0433(10) 0.0116(9) 0.0146(8) 0.0081(9)
    C18 0.0394(9) 0.0465(10) 0.0416(9) 0.0015(7) 0.0042(7) 0.0010(7)
    C19 0.0398(8) 0.0317(8) 0.0372(9) -0.0057(7) 0.0005(7) 0.0013(6)
    C20 0.0818(14) 0.0490(11) 0.0601(13) -0.0083(10) 0.0147(11) 0.0222(9)
    C21 0.1051(19) 0.0793(16) 0.0674(15) -0.0195(14) 0.0301(14) 0.0151(13)
_geom_special_details
;
The tetrahydropyrane structure in the crystal displays an envelope
configuration, with atom C2 at the flap position, displaced by 0.603 (2) \%A
from the mean plane of the other atoms.
;
loop_
    _geom_bond_atom_site_label_1
    _geom_bond_atom_site_label_2
    _geom_bond_site_symmetry_1
    _geom_bond_site_symmetry_2
    _geom_bond_distance
    _geom_bond_publ_flag
    O1 C1 . . 1.3772(19) ?
    O2 C5 . . 1.3906(19) ?
    O2 C6 . . 1.3791(18) ?
    O3 C1 . . 1.4623(17) ?
    O3 C12 . . 1.3560(18) ?
    O4 C5 . . 1.2019(19) ?
    O5 C19 . . 1.194(2) ?
    O6 C19 . . 1.321(2) ?
    O6 C20 . . 1.457(2) ?
    C1 C2 . . 1.512(2) ?
    C1 C19 . . 1.536(2) ?
    C2 C3 . . 1.538(2) ?
    C3 C4 . . 1.508(2) ?
    C3 C13 . . 1.522(2) ?
    C4 C5 . . 1.447(2) ?
    C4 C12 . . 1.353(2) ?
    C6 C7 . . 1.385(2) ?
    C6 C11 . . 1.389(2) ?
    C7 C8 . . 1.377(2) ?
    C8 C9 . . 1.386(2) ?
    C9 C10 . . 1.378(2) ?
    C10 C11 . . 1.399(2) ?
    C11 C12 . . 1.448(2) ?
    C13 C14 . . 1.392(2) ?
    C13 C18 . . 1.383(2) ?
    C14 C15 . . 1.380(2) ?
    C15 C16 . . 1.379(2) ?
    C16 C17 . . 1.379(2) ?
    C17 C18 . . 1.389(2) ?
    C20 C21 . . 1.482(3) ?
    O1 H101 . . 0.822 ?
    C2 H11 . . 0.970 ?
    C2 H12 . . 0.970 ?
    C3 H3 . . 0.980 ?
    C7 H7 . . 0.930 ?
    C8 H8 . . 0.930 ?
    C9 H9 . . 0.930 ?
    C10 H10 . . 0.930 ?
    C14 H14 . . 0.930 ?
    C15 H15 . . 0.930 ?
    C16 H16 . . 0.930 ?
    C17 H17 . . 0.930 ?
    C18 H18 . . 0.930 ?
    C20 H201 . . 0.970 ?
    C20 H202 . . 0.970 ?
    C21 H211 . . 0.960 ?
    C21 H212 . . 0.960 ?
    C21 H213 . . 0.960 ?
loop_
    _geom_angle_atom_site_label_1
    _geom_angle_atom_site_label_2
    _geom_angle_atom_site_label_3
    _geom_angle_site_symmetry_1
    _geom_angle_site_symmetry_2
    _geom_angle_site_symmetry_3
    _geom_angle
    _geom_angle_publ_flag
    C5 O2 C6 . . . 121.90(12) ?
    C1 O3 C12 . . . 116.34(10) ?
    C19 O6 C20 . . . 116.16(14) ?
    O1 C1 O3 . . . 108.45(12) ?
    O1 C1 C2 . . . 110.84(12) ?
    O1 C1 C19 . . . 109.68(12) ?
    O3 C1 C2 . . . 110.52(12) ?
    O3 C1 C19 . . . 102.28(11) ?
    C2 C1 C19 . . . 114.63(13) ?
    C1 C2 C3 . . . 112.15(12) ?
    C2 C3 C4 . . . 108.40(11) ?
    C2 C3 C13 . . . 113.39(12) ?
    C4 C3 C13 . . . 114.91(12) ?
    C3 C4 C5 . . . 117.50(12) ?
    C3 C4 C12 . . . 122.74(13) ?
    C5 C4 C12 . . . 119.62(13) ?
    O2 C5 O4 . . . 116.37(14) ?
    O2 C5 C4 . . . 118.06(13) ?
    O4 C5 C4 . . . 125.57(14) ?
    O2 C6 C7 . . . 117.07(14) ?
    O2 C6 C11 . . . 121.07(13) ?
    C7 C6 C11 . . . 121.85(14) ?
    C6 C7 C8 . . . 118.37(16) ?
    C7 C8 C9 . . . 121.12(17) ?
    C8 C9 C10 . . . 120.10(15) ?
    C9 C10 C11 . . . 120.05(15) ?
    C6 C11 C10 . . . 118.50(13) ?
    C6 C11 C12 . . . 117.48(12) ?
    C10 C11 C12 . . . 123.97(13) ?
    O3 C12 C4 . . . 124.57(13) ?
    O3 C12 C11 . . . 113.70(12) ?
    C4 C12 C11 . . . 121.72(13) ?
    C3 C13 C14 . . . 118.36(14) ?
    C3 C13 C18 . . . 123.41(13) ?
    C14 C13 C18 . . . 118.23(14) ?
    C13 C14 C15 . . . 121.16(16) ?
    C14 C15 C16 . . . 120.15(16) ?
    C15 C16 C17 . . . 119.36(17) ?
    C16 C17 C18 . . . 120.49(18) ?
    C13 C18 C17 . . . 120.61(15) ?
    O5 C19 O6 . . . 126.28(16) ?
    O5 C19 C1 . . . 122.00(16) ?
    O6 C19 C1 . . . 111.72(13) ?
    O6 C20 C21 . . . 106.91(17) ?
    C1 O1 H101 . . . 107.7 ?
    C1 C2 H11 . . . 108.8 ?
    C1 C2 H12 . . . 108.8 ?
    C3 C2 H11 . . . 108.8 ?
    C3 C2 H12 . . . 108.8 ?
    H11 C2 H12 . . . 109.5 ?
    C2 C3 H3 . . . 106.5 ?
    C4 C3 H3 . . . 106.5 ?
    C13 C3 H3 . . . 106.5 ?
    C6 C7 H7 . . . 120.8 ?
    C8 C7 H7 . . . 120.8 ?
    C7 C8 H8 . . . 119.4 ?
    C9 C8 H8 . . . 119.4 ?
    C8 C9 H9 . . . 119.9 ?
    C10 C9 H9 . . . 119.9 ?
    C9 C10 H10 . . . 120.0 ?
    C11 C10 H10 . . . 120.0 ?
    C13 C14 H14 . . . 119.4 ?
    C15 C14 H14 . . . 119.4 ?
    C14 C15 H15 . . . 119.9 ?
    C16 C15 H15 . . . 119.9 ?
    C15 C16 H16 . . . 120.3 ?
    C17 C16 H16 . . . 120.3 ?
    C16 C17 H17 . . . 119.8 ?
    C18 C17 H17 . . . 119.8 ?
    C13 C18 H18 . . . 119.7 ?
    C17 C18 H18 . . . 119.7 ?
    O6 C20 H201 . . . 110.1 ?
    O6 C20 H202 . . . 110.1 ?
    C21 C20 H201 . . . 110.1 ?
    C21 C20 H202 . . . 110.1 ?
    H201 C20 H202 . . . 109.5 ?
    C20 C21 H211 . . . 109.5 ?
    C20 C21 H212 . . . 109.5 ?
    C20 C21 H213 . . . 109.5 ?
    H211 C21 H212 . . . 109.5 ?
    H211 C21 H213 . . . 109.5 ?
    H212 C21 H213 . . . 109.5 ?
loop_
    _geom_torsion_atom_site_label_1
    _geom_torsion_atom_site_label_2
    _geom_torsion_atom_site_label_3
    _geom_torsion_atom_site_label_4
    _geom_torsion_site_symmetry_1
    _geom_torsion_site_symmetry_2
    _geom_torsion_site_symmetry_3
    _geom_torsion_site_symmetry_4
    _geom_torsion
    _geom_torsion_publ_flag
    C5 O2 C6 C7 . . . . -176.87(15) ?
    C5 O2 C6 C11 . . . . 2.1(2) ?
    C6 O2 C5 O4 . . . . -178.82(15) ?
    C6 O2 C5 C4 . . . . 0.8(2) ?
    C1 O3 C12 C4 . . . . -12.7(2) ?
    C1 O3 C12 C11 . . . . 166.76(13) ?
    C12 O3 C1 O1 . . . . -79.87(15) ?
    C12 O3 C1 C2 . . . . 41.82(17) ?
    C12 O3 C1 C19 . . . . 164.28(13) ?
    C19 O6 C20 C21 . . . . 179.82(15) ?
    C20 O6 C19 O5 . . . . 5.1(2) ?
    C20 O6 C19 C1 . . . . -175.90(13) ?
    O1 C1 C2 C3 . . . . 61.60(16) ?
    O1 C1 C19 O5 . . . . -14.1(2) ?
    O1 C1 C19 O6 . . . . 166.88(12) ?
    O3 C1 C2 C3 . . . . -58.67(16) ?
    O3 C1 C19 O5 . . . . 100.86(17) ?
    O3 C1 C19 O6 . . . . -78.16(14) ?
    C2 C1 C19 O5 . . . . -139.51(16) ?
    C2 C1 C19 O6 . . . . 41.46(18) ?
    C19 C1 C2 C3 . . . . -173.59(12) ?
    C1 C2 C3 C4 . . . . 43.95(17) ?
    C1 C2 C3 C13 . . . . -84.91(15) ?
    C2 C3 C4 C5 . . . . 160.47(14) ?
    C2 C3 C4 C12 . . . . -15.2(2) ?
    C2 C3 C13 C14 . . . . -64.76(18) ?
    C2 C3 C13 C18 . . . . 115.79(16) ?
    C4 C3 C13 C14 . . . . 169.80(14) ?
    C4 C3 C13 C18 . . . . -9.7(2) ?
    C13 C3 C4 C5 . . . . -71.53(18) ?
    C13 C3 C4 C12 . . . . 112.80(17) ?
    C3 C4 C5 O2 . . . . -179.57(14) ?
    C3 C4 C5 O4 . . . .  0.0(2) ?
    C3 C4 C12 O3 . . . . -1.0(2) ?
    C3 C4 C12 C11 . . . . 179.57(14) ?
    C5 C4 C12 O3 . . . . -176.60(15) ?
    C5 C4 C12 C11 . . . . 4.0(2) ?
    C12 C4 C5 O2 . . . . -3.8(2) ?
    C12 C4 C5 O4 . . . . 175.79(17) ?
    O2 C6 C7 C8 . . . . 179.32(16) ?
    O2 C6 C11 C10 . . . . -179.62(14) ?
    O2 C6 C11 C12 . . . . -1.9(2) ?
    C7 C6 C11 C10 . . . . -0.7(2) ?
    C7 C6 C11 C12 . . . . 176.99(16) ?
    C11 C6 C7 C8 . . . . 0.4(2) ?
    C6 C7 C8 C9 . . . . -0.1(2) ?
    C7 C8 C9 C10 . . . . 0.1(2) ?
    C8 C9 C10 C11 . . . . -0.5(2) ?
    C9 C10 C11 C6 . . . . 0.8(2) ?
    C9 C10 C11 C12 . . . . -176.80(16) ?
    C6 C11 C12 O3 . . . . 179.34(14) ?
    C6 C11 C12 C4 . . . . -1.2(2) ?
    C10 C11 C12 O3 . . . . -3.1(2) ?
    C10 C11 C12 C4 . . . . 176.41(16) ?
    C3 C13 C14 C15 . . . . -179.77(15) ?
    C3 C13 C18 C17 . . . . -179.88(15) ?
    C14 C13 C18 C17 . . . . 0.7(2) ?
    C18 C13 C14 C15 . . . . -0.3(2) ?
    C13 C14 C15 C16 . . . . -0.4(2) ?
    C14 C15 C16 C17 . . . . 0.7(2) ?
    C15 C16 C17 C18 . . . . -0.4(3) ?
    C16 C17 C18 C13 . . . . -0.4(2) ?
loop_
    _geom_hbond_atom_site_label_D
    _geom_hbond_atom_site_label_H
    _geom_hbond_atom_site_label_A
    _geom_hbond_site_symmetry_D
    _geom_hbond_site_symmetry_H
    _geom_hbond_site_symmetry_A
    _geom_hbond_distance_DH
    _geom_hbond_distance_HA
    _geom_hbond_distance_DA
    _geom_hbond_angle_DHA
    _geom_hbond_publ_flag
    O1 H101 O2 . . 2_555 0.822 2.304 2.9198(15) 132.2 y
    O1 H101 O5 . . . 0.822 2.165 2.6628(17) 119.0 y
