# Supplementary material for: Ethyl 2-hydr­oxy-5-oxo-4-phenyl-2,3,4,5-tetra­hydro­pyrano[3,2-c]chromene-2-carboxyl­ate
Source: Acta Crystallogr Sect E Struct Rep Online. 2009 Jul 25;65(Pt 8):o1969. doi: 10.1107/S1600536809028311 (PMC2977402; doi:10.1107/S1600536809028311)
Supplement: Supplementary file 2 [file e-65-o1969-Isup2.hkl]

# 
# h,k,l, Fc-squared, Fo-squared, sigma(Fo-squared) and status flag 
# 
data_I
_shelx_title '  xzy-ZW001' 
_shelx_refln_list_code          4 
_shelx_F_calc_maximum      251.14 
_exptl_crystal_F_000       768.00 
_reflns_d_resolution_high  0.8107 
 
loop_ 
 _symmetry_equiv_pos_as_xyz 
 'x, y, z' 
 '-x+1/2, y+1/2, -z+1/2' 
 '-x, -y, -z' 
 'x-1/2, -y-1/2, z-1/2' 
 
_cell_length_a     5.4988 
_cell_length_b    14.9975 
_cell_length_c    21.3420 
_cell_angle_alpha  90.000 
_cell_angle_beta   98.549 
_cell_angle_gamma  90.000 
 
_shelx_F_squared_multiplier     1.000 
 
loop_ 
 _refln_index_h 
 _refln_index_k 
 _refln_index_l 
 _refln_F_squared_calc 
 _refln_F_squared_meas 
 _refln_F_squared_sigma 
 _refln_observed_status 
   2   0   0     2381.91     2395.87     18.69 o 
   4   0   0      612.67      622.41     10.74 o 
   6   0   0        0.46        5.56      5.36 o 
   1   1   0    10048.33     9361.46     72.52 o 
   2   1   0      223.85      187.61      2.05 o 
   3   1   0      431.78      420.81      4.19 o 
   4   1   0      113.89      116.50      2.71 o 
   5   1   0      665.13      666.62      9.03 o 
   6   1   0      119.99      116.52      4.63 o 
   1   2   0      720.76      683.61      6.39 o 
   2   2   0       30.31       32.90      1.16 o 
   3   2   0      101.11      110.58      1.78 o 
   4   2   0      114.08      114.12      3.34 o 
   5   2   0       12.04       13.11      2.45 o 
   6   2   0       67.63       75.69      4.12 o 
   1   3   0       64.60       53.79      1.34 o 
   2   3   0     2201.71     2192.53     12.55 o 
   3   3   0       88.86      115.04      1.90 o 
   4   3   0      164.86      171.66      2.98 o 
   5   3   0      764.06      804.99      9.68 o 
   6   3   0       11.45        9.06      2.38 o 
   0   4   0    20798.79    20836.06    411.83 o 
   1   4   0        0.22        2.56      1.03 o 
   2   4   0     4529.95     4740.76     30.67 o 
   3   4   0      110.92      123.17      1.59 o 
   4   4   0      138.88      145.35      3.13 o 
   5   4   0       19.88       18.43      1.95 o 
   6   4   0       35.04       31.46      3.56 o 
   1   5   0     1574.27     1571.70     12.23 o 
   2   5   0      109.64       88.07      2.14 o 
   3   5   0        9.00       14.58      1.15 o 
   4   5   0       34.63       33.51      2.11 o 
   5   5   0       49.05       56.95      2.18 o 
   6   5   0      235.76      237.50      6.88 o 
   0   6   0       11.02       21.46      2.38 o 
   1   6   0     1475.42     1482.16     13.86 o 
   2   6   0       60.56       61.39      2.05 o 
   3   6   0      106.62       88.55      2.83 o 
   4   6   0        9.73        9.53      2.15 o 
   5   6   0       14.73       15.17      1.47 o 
   6   6   0       16.19       15.53      4.01 o 
   1   7   0      173.54      192.31      2.98 o 
   2   7   0      277.05      306.20      4.00 o 
   3   7   0       13.15       16.28      2.43 o 
   4   7   0       64.80       76.08      6.42 o 
   5   7   0        0.16        0.24      2.21 o 
   6   7   0       19.12       20.56      4.66 o 
   0   8   0      539.73      596.18      8.55 o 
   1   8   0        5.26       11.34      1.13 o 
   2   8   0     1155.84     1132.40     12.39 o 
   3   8   0      484.76      477.86      6.87 o 
   4   8   0       55.85       54.02      4.78 o 
   5   8   0       68.72       69.91      5.44 o 
   6   8   0        3.31        4.52      4.06 o 
   1   9   0      594.27      573.59      8.40 o 
   2   9   0       18.67       20.71      1.02 o 
   3   9   0        5.18        5.43      3.58 o 
   4   9   0      258.30      243.74      5.15 o 
   5   9   0       85.58       98.31      5.26 o 
   0  10   0        2.12        3.51      1.43 o 
   1  10   0      368.66      403.88      3.98 o 
   2  10   0       68.98       63.11      3.11 o 
   3  10   0      205.91      222.94     11.52 o 
   4  10   0        9.33        8.84      1.97 o 
   5  10   0        0.00       -0.88      1.95 o 
   1  11   0      133.21      119.78      2.40 o 
   2  11   0     2433.04     2352.51     22.49 o 
   3  11   0       28.71       32.61      7.23 o 
   4  11   0      337.86      321.33     14.11 o 
   5  11   0       32.49       50.39     10.04 o 
   0  12   0      514.95      521.64      7.76 o 
   1  12   0      352.75      352.70      4.45 o 
   2  12   0      163.81      167.31      3.20 o 
   3  12   0        1.02       -2.59      5.39 o 
   4  12   0       39.29       34.99      5.06 o 
   5  12   0       14.99       14.59      8.65 o 
   1  13   0      172.67      190.75      2.90 o 
   2  13   0       20.41       18.91      1.85 o 
   3  13   0        8.65        7.29      6.15 o 
   4  13   0       16.59       30.50      8.86 o 
   0  14   0      699.62      718.29     10.02 o 
   1  14   0       82.22       86.31      2.56 o 
   2  14   0      139.58      141.36      3.68 o 
   3  14   0        0.02       -1.54      3.37 o 
   4  14   0       37.04       45.09      9.64 o 
   1  15   0      111.00      103.01      2.62 o 
   2  15   0       83.76       83.00      2.43 o 
   3  15   0        8.06        6.35      4.03 o 
   0  16   0      132.13      133.62      4.62 o 
   1  16   0        3.59        2.81      1.46 o 
   2  16   0       26.02       26.44      6.74 o 
   3  16   0        4.42       -3.42      5.13 o 
   1  17   0       21.90       27.92      2.29 o 
   2  17   0        0.81       -0.36      2.76 o 
   0  18   0       17.60        9.60     10.71 o 
   1  18   0        1.38       -1.19      1.83 o 
  -5   0   1       91.28      102.67      5.03 o 
  -3   0   1       97.76       91.61      2.77 o 
  -1   0   1      859.70      736.75      6.51 o 
   1   0   1      227.88      208.00      3.89 o 
   3   0   1        2.65       -0.65      1.21 o 
   5   0   1     1723.22     1806.48     64.99 o 
  -6   1   1        9.21       11.10      3.25 o 
  -5   1   1      172.32      170.78      4.50 o 
  -4   1   1       25.75       29.25      1.68 o 
  -3   1   1        9.62        9.90      1.26 o 
  -2   1   1     1841.66     1779.38     11.02 o 
  -1   1   1     7317.52     6915.26     50.15 o 
   1   1   1       68.01       49.32      1.06 o 
   2   1   1      725.26      724.24      5.22 o 
   3   1   1      206.93      199.06      2.49 o 
   4   1   1        0.05       -0.45      1.25 o 
   5   1   1      429.07      433.06      7.37 o 
   6   1   1        6.69        6.63      2.56 o 
  -6   2   1      125.79      125.32      4.90 o 
  -5   2   1      198.07      196.72      4.52 o 
  -4   2   1       14.78       16.22      1.54 o 
  -3   2   1       34.80       53.77      1.48 o 
  -2   2   1        8.98        9.52      1.07 o 
  -1   2   1      911.94      878.99      5.56 o 
   1   2   1    11390.49    10798.56    109.58 o 
   2   2   1      121.24      117.92      1.96 o 
   3   2   1        9.73       17.00      1.90 o 
   4   2   1       37.01       27.58      2.25 o 
   5   2   1      314.48      305.53      5.03 o 
   6   2   1       26.11       27.17      2.42 o 
  -6   3   1       19.62       19.34      2.73 o 
  -5   3   1      369.69      390.96      6.82 o 
  -4   3   1       12.98       10.33      1.22 o 
  -3   3   1      600.02      621.50      4.68 o 
  -2   3   1       12.59       17.96      1.04 o 
  -1   3   1      116.86      106.79      1.35 o 
   0   3   1     6496.64     6277.71     46.89 o 
   1   3   1     6442.49     6329.45     58.35 o 
   2   3   1      188.36      171.50      2.24 o 
   3   3   1     2663.80     2802.05     20.91 o 
   4   3   1       15.31       18.33      1.64 o 
   5   3   1       11.60       14.42      2.14 o 
   6   3   1        7.25        4.94      1.98 o 
  -6   4   1        5.37        8.90      2.21 o 
  -5   4   1       48.22       44.02      2.66 o 
  -4   4   1       63.64       56.73      2.01 o 
  -3   4   1       92.52      102.38      2.11 o 
  -2   4   1     2349.15     2421.70     15.75 o 
  -1   4   1     3225.31     3099.06     19.42 o 
   0   4   1      253.55      252.44      2.69 o 
   1   4   1      267.87      247.41      4.06 o 
   2   4   1      290.23      281.83      4.30 o 
   3   4   1       43.73       57.79      1.63 o 
   4   4   1       33.43       33.58      2.16 o 
   5   4   1       27.48       28.14      1.81 o 
   6   4   1        0.87        1.17      1.25 o 
  -6   5   1        5.96        2.32      1.19 o 
  -5   5   1       17.48       22.39      2.45 o 
  -4   5   1      165.63      171.70      2.58 o 
  -3   5   1      110.78      108.28      1.60 o 
  -2   5   1       99.60       89.82      1.34 o 
  -1   5   1     3742.91     3693.12     23.47 o 
   0   5   1       27.01       26.67      1.73 o 
   1   5   1       30.33       38.43      1.35 o 
   2   5   1     1851.22     1963.06     24.20 o 
   3   5   1        0.73        0.43      0.55 o 
   4   5   1      225.12      215.43      4.71 o 
   5   5   1       11.83        9.85      1.00 o 
   6   5   1       31.69       30.53      4.63 o 
  -6   6   1       66.50       67.21      4.75 o 
  -5   6   1       30.29       27.89      2.14 o 
  -4   6   1      203.06      194.65      5.97 o 
  -3   6   1      123.39      119.57      1.49 o 
  -2   6   1      144.02      143.76      1.63 o 
  -1   6   1      115.72      128.36      3.30 o 
   0   6   1     4264.36     4492.37     40.25 o 
   1   6   1     1971.52     2154.34     16.54 o 
   2   6   1      488.42      432.37      6.41 o 
   3   6   1      411.64      443.43      6.31 o 
   4   6   1       70.96       72.04      2.94 o 
   5   6   1      187.33      179.99      4.93 o 
   6   6   1      119.24      113.94      6.08 o 
  -6   7   1        3.83        3.01      2.88 o 
  -5   7   1      134.26      126.29      4.74 o 
  -4   7   1       32.07       37.34      4.45 o 
  -3   7   1       32.35       32.07      0.73 o 
  -2   7   1      394.77      355.68      4.15 o 
  -1   7   1      705.08      698.19      7.41 o 
   0   7   1      657.29      673.23      5.35 o 
   1   7   1     1983.64     2052.12     18.07 o 
   2   7   1       11.79        8.14      2.50 o 
   3   7   1        0.05       -1.28      1.28 o 
   4   7   1       23.17       22.03      2.45 o 
   5   7   1       28.09       31.64      3.38 o 
   6   7   1        2.18        4.08      3.55 o 
  -6   8   1        9.20        7.23      4.00 o 
  -5   8   1        0.90        0.18      2.70 o 
  -4   8   1       21.98       12.64      2.43 o 
  -3   8   1       59.10       48.78      4.22 o 
  -2   8   1        9.57       12.12      1.13 o 
  -1   8   1      103.31      155.48     44.60 o 
   0   8   1      183.78      202.44      2.67 o 
   1   8   1      552.03      531.08      8.89 o 
   2   8   1      891.44      837.28      6.81 o 
   3   8   1       55.33       62.90      5.28 o 
   4   8   1       19.34       19.84      2.46 o 
   5   8   1        3.34        0.62      1.75 o 
   6   8   1        2.49        7.15      4.55 o 
  -5   9   1        0.27        0.99      3.14 o 
  -4   9   1      353.39      346.58      7.16 o 
  -3   9   1       92.28       92.46      5.13 o 
  -2   9   1       46.31       55.31      1.64 o 
  -1   9   1       59.87       57.88      1.90 o 
   0   9   1        3.00        2.08      1.05 o 
   1   9   1      357.82      397.67      4.41 o 
   2   9   1        4.01        5.25      1.05 o 
   3   9   1       23.31       21.64      1.79 o 
   4   9   1        2.83        2.34      2.16 o 
   5   9   1        1.00        2.55      2.28 o 
  -5  10   1        0.37        7.31      6.38 o 
  -4  10   1       12.14       12.81      3.41 o 
  -3  10   1       96.53       81.92      4.85 o 
  -2  10   1       53.54       54.07      2.11 o 
  -1  10   1      761.73      695.20      6.83 o 
   0  10   1       54.87       54.27      1.87 o 
   1  10   1      416.36      464.46      4.32 o 
   2  10   1      341.10      333.05      3.50 o 
   3  10   1     2076.21     2131.19     40.36 o 
   4  10   1        6.90        4.47      2.48 o 
   5  10   1       24.41       25.68      8.74 o 
  -5  11   1        2.11        4.92      6.37 o 
  -4  11   1        3.66        0.78      3.08 o 
  -3  11   1        4.16        0.33      4.13 o 
  -2  11   1     2044.39     2060.88     20.18 o 
  -1  11   1       31.89       38.10      2.14 o 
   0  11   1      106.99      107.16      2.31 o 
   1  11   1       29.40       26.23      1.47 o 
   2  11   1      833.10      785.43      7.50 o 
   3  11   1       71.87       67.03      6.08 o 
   4  11   1        0.65        0.62      4.28 o 
   5  11   1       24.40       19.23      9.04 o 
  -5  12   1       18.97       21.49     14.35 o 
  -4  12   1      134.93      117.95      9.89 o 
  -3  12   1        1.08        1.36      4.79 o 
  -2  12   1      157.96      155.40      3.30 o 
  -1  12   1       47.35       41.96      1.82 o 
   0  12   1      107.35      119.54      2.42 o 
   1  12   1      929.51      938.75      9.10 o 
   2  12   1       39.53       43.71      1.91 o 
   3  12   1        2.57        0.92      0.98 o 
   4  12   1       45.36       44.94     14.59 o 
   5  12   1        0.46       -0.78      6.39 o 
  -4  13   1       28.11       25.50     13.65 o 
  -3  13   1        9.30       11.84     10.31 o 
  -2  13   1      343.75      347.93      5.04 o 
  -1  13   1       45.41       38.21      2.52 o 
   0  13   1       94.42       98.67      2.69 o 
   1  13   1       89.85       93.44      2.20 o 
   2  13   1       18.64       15.71      1.14 o 
   3  13   1        2.92        1.07      1.16 o 
   4  13   1       25.02       14.25      5.80 o 
  -4  14   1       24.99       22.21     13.26 o 
  -3  14   1       40.65       38.06     12.48 o 
  -2  14   1       33.40       27.43      1.63 o 
  -1  14   1      289.60      275.64      4.06 o 
   0  14   1      179.22      178.90      4.06 o 
   1  14   1      952.29      940.01      8.49 o 
   2  14   1        2.63        1.78      1.16 o 
   3  14   1      318.51      305.39      8.57 o 
   4  14   1        1.65        5.90      6.57 o 
  -3  15   1      123.07      129.37     10.43 o 
  -2  15   1      278.68      287.28      8.33 o 
  -1  15   1       33.27       30.73      2.10 o 
   0  15   1       39.20       37.29      2.56 o 
   1  15   1       49.41       47.79      2.02 o 
   2  15   1       36.59       41.83      1.67 o 
   3  15   1       11.00       11.10      4.42 o 
  -3  16   1        0.11       -0.53      3.73 o 
  -2  16   1        0.32       -0.35      1.26 o 
  -1  16   1        1.34        0.92      1.37 o 
   0  16   1        0.03        1.02      1.50 o 
   1  16   1       23.68       18.20      2.10 o 
   2  16   1        0.06       -0.20      2.89 o 
   3  16   1        4.90        1.53      3.65 o 
  -2  17   1       10.67        2.11      3.27 o 
  -1  17   1       55.57       61.62      2.77 o 
   0  17   1        1.32        3.00      1.73 o 
   1  17   1       52.14       55.14      3.16 o 
   2  17   1       32.01       22.90     18.70 o 
  -1  18   1       32.52       41.03      5.97 o 
   0  18   1        0.01       -0.23      1.71 o 
   1  18   1        4.26        3.86      2.09 o 
  -6   0   2      255.72      242.05      9.59 o 
  -4   0   2      209.84      209.59      4.74 o 
  -2   0   2      363.34      380.70      5.57 o 
   2   0   2     2300.89     2369.82     21.15 o 
   4   0   2      406.75      390.76      7.04 o 
   6   0   2       34.02       29.37      3.50 o 
  -6   1   2      453.34      477.69      8.92 o 
  -5   1   2      173.47      176.55      3.64 o 
  -4   1   2      106.54      103.22      2.50 o 
  -3   1   2      790.24      787.12      6.51 o 
  -2   1   2      107.90       98.89      1.74 o 
  -1   1   2     4590.50     4401.86     26.67 o 
   1   1   2     1464.90     1352.43      8.47 o 
   2   1   2     1993.33     1958.12     12.45 o 
   3   1   2        6.03       11.07      1.26 o 
   4   1   2       35.66       37.70      1.79 o 
   5   1   2        6.24        6.47      2.10 o 
   6   1   2       15.85       16.32      2.19 o 
  -6   2   2       48.50       54.34      4.13 o 
  -5   2   2       14.78       18.67      1.96 o 
  -4   2   2       98.26       99.92      2.09 o 
  -3   2   2      927.09      972.83      7.08 o 
  -2   2   2      498.53      490.30      4.03 o 
  -1   2   2     1067.64      951.73      6.24 o 
   0   2   2      234.72      191.66      3.08 o 
   1   2   2     2532.50     2194.80     34.12 o 
   2   2   2      326.10      299.72      2.87 o 
   3   2   2      190.29      216.08      2.76 o 
   4   2   2        1.46       -0.68      1.57 o 
   5   2   2       25.29       17.38      2.19 o 
   6   2   2       12.38        5.54      2.12 o 
  -6   3   2       54.96       71.77      3.87 o 
  -5   3   2       75.81       73.45      3.09 o 
  -4   3   2        1.51        2.95      1.15 o 
  -3   3   2       31.66       33.38      1.39 o 
  -2   3   2      244.37      215.35      2.28 o 
  -1   3   2        4.27        1.65      0.98 o 
   0   3   2     6241.63     5971.12     43.26 o 
   1   3   2     5947.33     5512.73    347.59 o 
   2   3   2        0.03        0.65      0.39 o 
   3   3   2      549.77      530.52      5.73 o 
   4   3   2      137.09      136.25      2.85 o 
   5   3   2        0.90        1.83      1.36 o 
   6   3   2       71.19       65.78      2.65 o 
  -6   4   2        0.24       -0.67      1.90 o 
  -5   4   2       48.51       54.94      2.08 o 
  -4   4   2      410.57      418.95      4.45 o 
  -3   4   2      509.23      535.94      4.39 o 
  -2   4   2      105.77      128.68      1.77 o 
  -1   4   2     1986.82     1824.86     11.52 o 
   0   4   2       68.97       46.89      1.21 o 
   1   4   2      878.16      813.16     35.54 o 
   2   4   2     1528.06     1686.15     19.46 o 
   3   4   2      298.19      308.13      3.67 o 
   4   4   2      669.56      661.54      6.77 o 
   5   4   2       11.52       10.23      1.38 o 
   6   4   2       37.27       38.95      5.05 o 
  -6   5   2       21.22       23.85      2.39 o 
  -5   5   2        3.72        3.93      1.56 o 
  -4   5   2      514.53      529.00      4.96 o 
  -3   5   2        0.31        1.04      0.94 o 
  -2   5   2      181.08      182.38      2.17 o 
  -1   5   2       38.99       31.21      1.66 o 
   0   5   2      559.42      603.12      5.46 o 
   1   5   2     2291.22     2428.12     33.33 o 
   2   5   2       95.53      113.71      3.44 o 
   3   5   2      171.33      176.89      3.17 o 
   4   5   2        1.47        0.36      1.08 o 
   5   5   2        9.63        6.43      1.19 o 
   6   5   2       64.14       69.07      4.34 o 
  -6   6   2        0.69       -0.95      2.80 o 
  -5   6   2       60.76       57.81      2.65 o 
  -4   6   2       20.05       24.93      1.63 o 
  -3   6   2      689.03      696.94      5.70 o 
  -2   6   2        1.28        0.83      0.64 o 
  -1   6   2     2290.83     2266.96     16.90 o 
   0   6   2     2189.63     2205.20     17.04 o 
   1   6   2      411.42      370.53      7.08 o 
   2   6   2      923.46      979.28      9.93 o 
   3   6   2        2.30        2.83      1.19 o 
   4   6   2        9.60       12.31      2.70 o 
   5   6   2        0.15        0.66      1.85 o 
   6   6   2        2.17        2.46      2.25 o 
  -6   7   2       28.54       34.86      4.19 o 
  -5   7   2       10.78        8.10      1.42 o 
  -4   7   2       12.41       12.29      1.21 o 
  -3   7   2        0.06        1.29      0.89 o 
  -2   7   2      530.57      578.76      4.51 o 
  -1   7   2     1046.80     1100.58      8.86 o 
   0   7   2     1137.42     1263.10     12.03 o 
   1   7   2      527.58      468.34      3.79 o 
   2   7   2      199.57      200.59      8.20 o 
   3   7   2        4.19        4.49      1.63 o 
   4   7   2       46.82       52.56      3.20 o 
   5   7   2       52.73       55.32      3.15 o 
   6   7   2       51.16       55.25      5.20 o 
  -6   8   2       22.22       26.13      3.81 o 
  -5   8   2       29.39       32.88      3.55 o 
  -4   8   2      192.56      170.70      2.85 o 
  -3   8   2       13.32       11.70      1.05 o 
  -2   8   2       17.99       22.62      1.42 o 
  -1   8   2     3044.16     2983.12     24.76 o 
   0   8   2      261.72      294.89      4.19 o 
   1   8   2      110.00      134.17      4.68 o 
   2   8   2        2.77        1.45      2.54 o 
   3   8   2        7.94        7.37      1.25 o 
   4   8   2       10.38       12.75      2.66 o 
   5   8   2        0.00        1.51      1.95 o 
  -5   9   2       23.71       16.46      4.17 o 
  -4   9   2       31.41       31.99      3.15 o 
  -3   9   2        4.80        4.00      1.86 o 
  -2   9   2       46.41       48.71      1.94 o 
  -1   9   2      696.21      713.87      8.53 o 
   0   9   2        1.68        1.31      1.05 o 
   1   9   2      566.44      595.42      4.66 o 
   2   9   2      167.43      166.05      1.50 o 
   3   9   2      879.40      856.28     22.14 o 
   4   9   2        1.03        1.41      3.53 o 
   5   9   2        2.97        0.55      2.44 o 
  -5  10   2       42.03       38.09      5.06 o 
  -4  10   2      271.73      280.13      7.86 o 
  -3  10   2      332.63      311.46      9.98 o 
  -2  10   2      398.47      377.97      4.86 o 
  -1  10   2      158.11      132.65      3.22 o 
   0  10   2      355.45      351.58      4.24 o 
   1  10   2       20.30       26.75      1.49 o 
   2  10   2       27.55       27.62      1.47 o 
   3  10   2       54.41       58.41      6.59 o 
   4  10   2      130.91      114.43      3.72 o 
   5  10   2        1.02        6.24      8.57 o 
  -5  11   2       20.80       18.78      4.09 o 
  -4  11   2      305.25      281.81      6.23 o 
  -3  11   2       43.87       42.82      1.29 o 
  -2  11   2      331.31      334.99      4.68 o 
  -1  11   2       31.79       34.51      1.91 o 
   0  11   2        3.65        3.76      1.36 o 
   1  11   2      325.23      357.02      3.87 o 
   2  11   2      182.26      177.19      7.12 o 
   3  11   2      576.66      580.12     14.73 o 
   4  11   2       93.83       82.21      9.84 o 
   5  11   2        0.35        0.34      4.65 o 
  -5  12   2        4.40        7.96      8.05 o 
  -4  12   2      204.68      206.83      5.86 o 
  -3  12   2      114.61      107.98      4.34 o 
  -2  12   2      867.93      918.50     10.43 o 
  -1  12   2        0.00        1.74      1.33 o 
   0  12   2       18.49       23.21      1.78 o 
   1  12   2      321.24      335.87      3.83 o 
   2  12   2        0.02        0.87      0.68 o 
   3  12   2       14.85        9.29      1.12 o 
   4  12   2        1.59        0.71      3.98 o 
   5  12   2       13.04        4.41      6.72 o 
  -4  13   2        0.92        4.31      5.94 o 
  -3  13   2        2.95        2.19      0.87 o 
  -2  13   2        0.65       -0.41      1.54 o 
  -1  13   2       89.67      103.61      2.51 o 
   0  13   2        0.23        2.43      1.30 o 
   1  13   2      508.79      491.57      5.38 o 
   2  13   2        6.60        6.39      0.78 o 
   3  13   2       38.81       42.82      4.92 o 
   4  13   2       36.66       43.53      5.68 o 
  -4  14   2       24.54       19.50      8.08 o 
  -3  14   2        7.32       -0.12      4.34 o 
  -2  14   2        0.24        0.70      1.21 o 
  -1  14   2      161.10      153.77      3.17 o 
   0  14   2       19.87       18.09      2.21 o 
   1  14   2      125.58      135.71      2.82 o 
   2  14   2       17.05       17.11      1.26 o 
   3  14   2      133.63      125.87      6.75 o 
   4  14   2        0.03       -3.06      5.07 o 
  -3  15   2       16.96        3.71      6.03 o 
  -2  15   2      207.48      206.89      3.92 o 
  -1  15   2      274.92      283.99      4.29 o 
   0  15   2       57.67       66.92      2.26 o 
   1  15   2       12.68        4.44      1.61 o 
   2  15   2       88.42       80.66      2.38 o 
   3  15   2       41.90       41.77      6.85 o 
  -3  16   2       16.47        0.57      5.21 o 
  -2  16   2       47.36       53.49      2.29 o 
  -1  16   2        1.11        1.68      1.63 o 
   0  16   2       54.70       61.02      2.43 o 
   1  16   2       39.61       52.27      2.21 o 
   2  16   2       34.64       30.41     10.13 o 
   3  16   2        1.21       -4.37      4.81 o 
  -2  17   2       92.94       91.24      3.87 o 
  -1  17   2       39.15       48.14      3.24 o 
   0  17   2       29.63       30.83      2.49 o 
   1  17   2       19.67       30.32      5.17 o 
   2  17   2        0.76       -0.01      4.91 o 
  -1  18   2       12.99        8.48      2.53 o 
   0  18   2        7.31        6.04      2.12 o 
   1  18   2       54.74       59.78      3.28 o 
  -5   0   3      101.32      109.94      4.42 o 
  -3   0   3     3309.32     3449.02     33.73 o 
  -1   0   3       56.37       70.37      2.48 o 
   1   0   3     8463.74     7852.61     84.26 o 
   3   0   3      356.86      366.76      5.34 o 
   5   0   3       11.76        7.39      2.22 o 
  -6   1   3       61.65       73.46      4.39 o 
  -5   1   3       23.50       24.86      2.31 o 
  -4   1   3       44.17       43.74      1.92 o 
  -3   1   3       42.37       54.59      1.76 o 
  -2   1   3     2012.36     2005.52     14.35 o 
  -1   1   3    22258.99    22209.16    197.21 o 
   0   1   3     1132.99     1090.20      8.24 o 
   1   1   3     2032.01     1854.04     12.11 o 
   2   1   3       81.30      107.70      1.54 o 
   3   1   3      585.94      603.22      5.00 o 
   4   1   3       46.41       42.24      1.73 o 
   5   1   3      319.58      327.25      4.88 o 
   6   1   3        0.05        1.31      1.72 o 
  -6   2   3      139.17      131.01      4.89 o 
  -5   2   3        2.50        2.04      1.59 o 
  -4   2   3        1.28        1.10      1.12 o 
  -3   2   3      392.05      424.62      3.81 o 
  -2   2   3      452.48      456.02      3.83 o 
  -1   2   3      148.96      132.11      1.88 o 
   0   2   3      733.25      627.38      5.23 o 
   1   2   3     4929.38     4670.82     41.84 o 
   2   2   3      268.31      289.81      2.33 o 
   3   2   3        9.97        7.81      1.02 o 
   4   2   3      182.72      202.75      3.14 o 
   5   2   3       14.92       15.08      1.65 o 
   6   2   3       15.49       11.40      1.90 o 
  -6   3   3        1.91        2.58      2.29 o 
  -5   3   3        0.82       -0.12      1.31 o 
  -4   3   3        4.61        5.24      1.70 o 
  -3   3   3      291.12      268.59      3.05 o 
  -2   3   3      229.79      210.84      2.47 o 
  -1   3   3      593.49      557.08      4.20 o 
   0   3   3     4986.85     4662.27     34.86 o 
   1   3   3     6009.01     5785.16     99.00 o 
   2   3   3     1911.05     1976.02     15.85 o 
   3   3   3     1043.90     1098.49     10.35 o 
   4   3   3       18.76       20.56      1.28 o 
   5   3   3       24.88       15.01      1.76 o 
   6   3   3       24.32       20.07      2.72 o 
  -6   4   3        0.24        0.15      2.13 o 
  -5   4   3        0.50        0.30      1.08 o 
  -4   4   3      232.16      232.53      3.23 o 
  -3   4   3     2191.48     2290.33     18.22 o 
  -2   4   3       27.14       28.72      1.57 o 
  -1   4   3      244.29      229.71      2.70 o 
   0   4   3     5736.25     5543.27     34.84 o 
   1   4   3       39.27       43.18      1.00 o 
   2   4   3     2377.01     2533.36     23.25 o 
   3   4   3       10.76       15.85      0.70 o 
   4   4   3       12.45        8.89      1.22 o 
   5   4   3       39.32       30.02      1.76 o 
   6   4   3       10.00       10.70      2.77 o 
  -6   5   3        0.57        0.53      1.49 o 
  -5   5   3       12.13        7.64      1.39 o 
  -4   5   3      229.88      221.98      3.31 o 
  -3   5   3      318.69      340.82      4.10 o 
  -2   5   3       33.21       40.39      1.30 o 
  -1   5   3       11.30       15.65      1.11 o 
   0   5   3       27.68       32.39      1.25 o 
   1   5   3     3207.65     3319.82     24.86 o 
   2   5   3     3092.96     3289.06     31.37 o 
   3   5   3      111.35      126.86      2.78 o 
   4   5   3      215.32      215.42      6.75 o 
   5   5   3        4.10        4.78      1.06 o 
   6   5   3        0.17        1.57      2.25 o 
  -6   6   3        1.36        4.92      3.29 o 
  -5   6   3        5.62        5.24      1.31 o 
  -4   6   3        6.56        4.25      1.21 o 
  -3   6   3       26.58       30.10      1.80 o 
  -2   6   3       21.50       33.30      1.38 o 
  -1   6   3       41.45       54.32      1.51 o 
   0   6   3     2757.57     2886.41     25.60 o 
   1   6   3      457.88      438.83      5.21 o 
   2   6   3     1854.79     1933.06     25.08 o 
   3   6   3       86.88       82.28      2.33 o 
   4   6   3      123.49      127.84      3.28 o 
   5   6   3      237.53      245.67      5.15 o 
   6   6   3        0.28        1.30      2.41 o 
  -6   7   3       29.58       29.42      4.24 o 
  -5   7   3      143.91      125.87      2.74 o 
  -4   7   3        8.36        6.63      1.14 o 
  -3   7   3      589.93      558.65      5.87 o 
  -2   7   3        7.42        5.16      0.91 o 
  -1   7   3        0.02        0.55      0.79 o 
   0   7   3     2468.88     2717.15     27.04 o 
   1   7   3      299.09      311.60      3.18 o 
   2   7   3      600.58      597.60     12.81 o 
   3   7   3        1.43        2.60      0.97 o 
   4   7   3        2.62        3.90      2.24 o 
   5   7   3        6.48        5.57      2.80 o 
   6   7   3       17.55       15.10      6.71 o 
  -6   8   3        1.29        2.21      3.08 o 
  -5   8   3        0.68        2.85      1.40 o 
  -4   8   3       68.15       74.04      2.17 o 
  -3   8   3        0.23        0.10      0.67 o 
  -2   8   3      218.09      205.91      2.92 o 
  -1   8   3      604.85      642.97      9.17 o 
   0   8   3      191.79      203.97      3.12 o 
   1   8   3      416.28      398.89      3.66 o 
   2   8   3        3.58        4.41      2.58 o 
   3   8   3       22.69       25.72      2.63 o 
   4   8   3      171.48      158.85      4.23 o 
   5   8   3        3.01        3.49      2.46 o 
  -5   9   3       20.10       21.62      3.56 o 
  -4   9   3     1074.34     1015.00     22.72 o 
  -3   9   3      138.11      134.54      3.06 o 
  -2   9   3      107.19      109.15      2.58 o 
  -1   9   3     1421.37     1441.23     13.30 o 
   0   9   3       22.61       30.21      2.08 o 
   1   9   3        8.91       12.52      1.43 o 
   2   9   3     1032.98     1008.23     13.23 o 
   3   9   3      103.81       94.49      3.57 o 
   4   9   3       30.79       20.89      1.47 o 
   5   9   3        5.53        3.41      3.76 o 
  -5  10   3      124.52      124.30      6.80 o 
  -4  10   3        2.59        2.28      1.12 o 
  -3  10   3      300.01      287.52      6.20 o 
  -2  10   3        0.79        0.94      1.50 o 
  -1  10   3      448.62      469.67      8.55 o 
   0  10   3      361.05      385.53      4.69 o 
   1  10   3      253.20      247.44      2.61 o 
   2  10   3      823.78      781.13      8.23 o 
   3  10   3     1029.00      980.93     33.11 o 
   4  10   3       34.06       37.75      6.34 o 
   5  10   3       38.18       31.89     12.48 o 
  -5  11   3       49.56       49.30      5.42 o 
  -4  11   3      173.22      166.22      9.86 o 
  -3  11   3      136.62      128.14      3.94 o 
  -2  11   3      491.82      497.97      7.14 o 
  -1  11   3      174.18      164.67      3.70 o 
   0  11   3      107.02      100.62      2.37 o 
   1  11   3      273.11      274.24      3.31 o 
   2  11   3     1171.27     1154.95      7.78 o 
   3  11   3       14.63       17.23      4.05 o 
   4  11   3       13.99        8.81      4.14 o 
   5  11   3       20.26       12.63      5.92 o 
  -5  12   3       16.20       26.34      6.62 o 
  -4  12   3       27.82       26.79      5.71 o 
  -3  12   3       45.07       43.21      1.79 o 
  -2  12   3        1.38        1.72      1.58 o 
  -1  12   3       33.35       33.50      2.27 o 
   0  12   3        7.24        5.53      1.40 o 
   1  12   3     2903.32     2967.48     21.82 o 
   2  12   3      162.34      150.13      4.68 o 
   3  12   3       97.68      100.23      6.34 o 
   4  12   3        3.87        2.91      3.82 o 
  -4  13   3       11.67       15.67      7.35 o 
  -3  13   3        2.33        2.32      1.20 o 
  -2  13   3      569.54      570.54      6.98 o 
  -1  13   3        0.00        0.64      1.48 o 
   0  13   3      124.90      119.10      2.70 o 
   1  13   3       30.92       27.99      1.68 o 
   2  13   3        0.47        1.04      0.65 o 
   3  13   3       27.14       26.85      5.14 o 
   4  13   3        0.00       -2.60      4.53 o 
  -4  14   3        1.49       -3.04     10.22 o 
  -3  14   3       46.29       33.38     17.96 o 
  -2  14   3        2.02        0.87      1.62 o 
  -1  14   3        2.90        3.44      1.73 o 
   0  14   3       17.36       11.90      1.85 o 
   1  14   3      185.17      181.78      3.77 o 
   2  14   3      160.04      153.40      5.83 o 
   3  14   3        4.93        7.73      4.11 o 
   4  14   3       25.77       25.59      6.20 o 
  -3  15   3       37.28        0.96      5.24 o 
  -2  15   3       14.90       14.55      2.38 o 
  -1  15   3       15.10       10.66      1.90 o 
   0  15   3       34.86       42.54      2.15 o 
   1  15   3        0.38        2.00      1.15 o 
   2  15   3        1.42        1.24      0.84 o 
   3  15   3       31.83       42.08      5.45 o 
  -3  16   3        3.92        1.81      5.30 o 
  -2  16   3        0.20        1.19      1.68 o 
  -1  16   3        2.05        0.82      1.57 o 
   0  16   3        3.90        4.78      1.57 o 
   1  16   3       10.47       10.58      2.30 o 
   2  16   3        0.02       -0.80      3.08 o 
   3  16   3      165.36      180.13     10.18 o 
  -2  17   3        0.46       -0.37      1.56 o 
  -1  17   3       60.48       63.42      2.57 o 
   0  17   3        5.75        4.34      1.82 o 
   1  17   3       49.08       41.59      7.81 o 
   2  17   3       38.43       21.18     17.39 o 
  -1  18   3       18.78       15.48      2.83 o 
   0  18   3       34.82       38.18      2.68 o 
   1  18   3        7.40        6.08      3.39 o 
  -6   0   4        7.07        7.96      3.52 o 
  -4   0   4      112.49      116.29      4.46 o 
  -2   0   4      912.29      890.81     13.64 o 
   0   0   4     5302.77     5185.97     57.53 o 
   2   0   4     9399.56     9460.14    128.79 o 
   4   0   4       17.45       17.20      1.81 o 
   6   0   4        9.12        6.19      3.30 o 
  -6   1   4      187.19      211.68      4.78 o 
  -5   1   4       69.21       70.24      2.85 o 
  -4   1   4       44.11       42.49      2.21 o 
  -3   1   4       47.95       49.42      1.87 o 
  -2   1   4     2015.31     1993.46     14.31 o 
  -1   1   4     1255.23     1175.41     10.62 o 
   0   1   4     4523.54     4240.83     31.20 o 
   1   1   4     2410.67     2273.26     20.83 o 
   2   1   4        2.27        4.68      1.01 o 
   3   1   4      437.40      434.76      4.88 o 
   4   1   4      135.98      119.78      2.18 o 
   5   1   4      155.33      158.57      3.11 o 
   6   1   4        7.89        6.30      1.72 o 
  -6   2   4      242.61      243.10      5.01 o 
  -5   2   4        2.43        2.28      1.61 o 
  -4   2   4       99.50      111.84      2.60 o 
  -3   2   4       19.38       23.95      1.51 o 
  -2   2   4        0.01        1.84      1.10 o 
  -1   2   4       92.29       91.55      1.99 o 
   0   2   4      166.49      156.73      2.49 o 
   1   2   4     1306.77     1262.47      8.15 o 
   2   2   4     2363.78     2457.38     16.91 o 
   3   2   4      226.93      260.71      2.41 o 
   4   2   4      494.74      482.77      4.84 o 
   5   2   4      140.05      129.84      2.78 o 
   6   2   4        9.28        6.60      2.00 o 
  -6   3   4       22.99       22.36      2.69 o 
  -5   3   4      200.69      212.73      3.65 o 
  -4   3   4       39.23       48.95      1.96 o 
  -3   3   4      100.44       82.65      3.00 o 
  -2   3   4      211.90      246.24      2.97 o 
  -1   3   4     1652.31     1568.51     10.98 o 
   0   3   4     4215.45     4037.18     46.61 o 
   1   3   4      103.58       86.41      1.56 o 
   2   3   4      305.78      367.06      3.38 o 
   3   3   4      656.95      649.10      9.36 o 
   4   3   4       55.78       66.14      3.40 o 
   5   3   4      133.14      137.72      2.48 o 
   6   3   4       13.36       11.76      1.82 o 
  -6   4   4        1.51        0.72      1.50 o 
  -5   4   4      120.89      124.59      3.34 o 
  -4   4   4        9.61        8.14      1.37 o 
  -3   4   4       41.03       55.00      1.93 o 
  -2   4   4      278.60      268.95      3.84 o 
  -1   4   4      172.61      154.98      2.23 o 
   0   4   4      283.64      286.25      3.40 o 
   1   4   4       12.63       12.31      0.82 o 
   2   4   4      801.81      827.09      8.15 o 
   3   4   4       12.93       18.92      1.73 o 
   4   4   4       14.14       14.95      1.35 o 
   5   4   4        0.09        0.42      0.93 o 
   6   4   4       24.61       19.80      4.78 o 
  -6   5   4        4.44        1.42      2.36 o 
  -5   5   4       10.22       12.56      2.10 o 
  -4   5   4      523.42      530.54      5.21 o 
  -3   5   4      229.42      240.10      5.01 o 
  -2   5   4      634.15      616.69      5.37 o 
  -1   5   4       59.66       61.76      1.63 o 
   0   5   4      121.89       99.23      1.64 o 
   1   5   4       42.44       48.17      1.52 o 
   2   5   4      272.12      269.39      5.09 o 
   3   5   4      885.42      898.96     13.51 o 
   4   5   4       19.15       20.58      1.10 o 
   5   5   4      170.33      151.25      7.70 o 
   6   5   4        1.73        0.61      2.60 o 
  -6   6   4        4.01        3.62      2.73 o 
  -5   6   4        3.34        2.99      1.59 o 
  -4   6   4       19.74       19.50      1.39 o 
  -3   6   4       60.44       52.39      1.69 o 
  -2   6   4      302.39      315.46      3.35 o 
  -1   6   4      691.74      680.06      5.11 o 
   0   6   4     3477.87     3493.63     38.16 o 
   1   6   4      559.78      624.70      5.10 o 
   2   6   4      292.32      302.17      5.50 o 
   3   6   4        0.03       -0.18      1.07 o 
   4   6   4       32.89       29.87      2.06 o 
   5   6   4        0.26        2.00      2.42 o 
   6   6   4       19.15       13.41      6.75 o 
  -6   7   4        0.19        1.01      4.03 o 
  -5   7   4        0.00       -1.19      1.19 o 
  -4   7   4       17.52       14.65      1.78 o 
  -3   7   4       45.02       45.20      1.75 o 
  -2   7   4       42.02       36.65      1.61 o 
  -1   7   4      100.86       99.85      1.86 o 
   0   7   4        1.09        0.82      0.73 o 
   1   7   4       72.83       51.93      1.17 o 
   2   7   4      348.98      389.35      7.83 o 
   3   7   4      120.21      118.26      2.43 o 
   4   7   4        8.94        7.38      1.52 o 
   5   7   4       47.57       43.22      5.19 o 
  -6   8   4        5.61        7.62      4.58 o 
  -5   8   4       11.19        7.55      1.50 o 
  -4   8   4        6.63        8.47      1.27 o 
  -3   8   4       36.57       37.90      1.78 o 
  -2   8   4      255.09      256.09      3.24 o 
  -1   8   4      170.48      189.44      3.30 o 
   0   8   4        7.03       13.70      1.56 o 
   1   8   4      253.30      237.16      2.62 o 
   2   8   4        9.80        6.48      2.84 o 
   3   8   4       54.36       48.57      4.04 o 
   4   8   4       13.47       18.85      2.11 o 
   5   8   4       77.62       81.17      3.05 o 
  -5   9   4       91.04       86.87      4.78 o 
  -4   9   4       56.29       47.75      1.54 o 
  -3   9   4        0.03        1.22      1.07 o 
  -2   9   4       41.88       47.84      1.86 o 
  -1   9   4      637.62      676.58      9.11 o 
   0   9   4        8.04        9.18      1.72 o 
   1   9   4      573.83      590.60      5.44 o 
   2   9   4      520.29      490.46      8.80 o 
   3   9   4      585.46      577.81     10.10 o 
   4   9   4       80.11       74.03      6.61 o 
   5   9   4       55.56       57.06      5.53 o 
  -5  10   4       16.85       14.47      4.20 o 
  -4  10   4      428.14      413.03      6.32 o 
  -3  10   4      581.29      565.54      7.76 o 
  -2  10   4      322.44      332.42      5.70 o 
  -1  10   4        0.49       -1.15      1.78 o 
   0  10   4      387.69      363.92      4.90 o 
   1  10   4      259.01      253.01      3.15 o 
   2  10   4      117.80      109.57      7.11 o 
   3  10   4      165.11      162.84      6.30 o 
   4  10   4        0.61       -1.21      3.49 o 
   5  10   4       31.98       26.72      8.98 o 
  -5  11   4      112.63      115.50      6.53 o 
  -4  11   4       16.21       11.86      2.83 o 
  -3  11   4      554.62      555.22     12.92 o 
  -2  11   4       83.11       74.66      4.51 o 
  -1  11   4       72.47       74.13      3.03 o 
   0  11   4      104.27      117.89      2.92 o 
   1  11   4      692.12      686.79      8.52 o 
   2  11   4        6.65        3.99      0.54 o 
   3  11   4       17.66       17.27      4.53 o 
   4  11   4       46.43       46.20     17.17 o 
   5  11   4        6.48        6.84      5.66 o 
  -5  12   4       23.32       21.44      4.52 o 
  -4  12   4       29.86       26.07      5.62 o 
  -3  12   4      183.23      183.11      5.59 o 
  -2  12   4      191.86      185.35      6.42 o 
  -1  12   4       73.06       76.91      3.23 o 
   0  12   4       20.86       23.40      1.80 o 
   1  12   4       36.55       34.98      1.77 o 
   2  12   4      232.21      223.38      4.34 o 
   3  12   4        1.68       -1.21      3.12 o 
   4  12   4       50.71       47.68     17.47 o 
  -4  13   4        7.98       10.54      5.09 o 
  -3  13   4       10.63       10.73      1.42 o 
  -2  13   4       80.94       78.98      3.26 o 
  -1  13   4        0.09        1.20      1.39 o 
   0  13   4        3.08        0.12      1.39 o 
   1  13   4      799.35      789.60      6.61 o 
   2  13   4       20.14       21.13      1.27 o 
   3  13   4       84.55       81.95      5.70 o 
   4  13   4       12.85       11.85      5.35 o 
  -4  14   4        4.75       12.45      7.41 o 
  -3  14   4        0.01        0.34      1.25 o 
  -2  14   4      122.98      124.12      4.41 o 
  -1  14   4       15.94       17.93      1.97 o 
   0  14   4      485.96      467.46      5.79 o 
   1  14   4      191.04      178.27      4.00 o 
   2  14   4       89.64       78.68      3.71 o 
   3  14   4        0.01        1.16      3.86 o 
   4  14   4        0.53        9.53      4.86 o 
  -3  15   4       28.44        0.54      4.76 o 
  -2  15   4        2.13        3.20      2.55 o 
  -1  15   4      176.81      175.94      3.93 o 
   0  15   4      188.26      180.03      4.11 o 
   1  15   4      164.45      167.10      3.23 o 
   2  15   4       14.61        9.34      4.35 o 
   3  15   4        5.81        5.74      4.65 o 
  -3  16   4        0.07        1.15      5.00 o 
  -2  16   4       45.94       41.43      2.57 o 
  -1  16   4       14.73       13.29      2.31 o 
   0  16   4        4.47        4.42      1.63 o 
   1  16   4        4.08        1.46      1.16 o 
   2  16   4       12.44        7.59      3.97 o 
   3  16   4       54.94       57.25     12.97 o 
  -2  17   4      106.31      104.95      3.19 o 
  -1  17   4        5.47        4.92      2.04 o 
   0  17   4       55.01       65.48      2.82 o 
   1  17   4        0.36       -0.26      1.61 o 
   2  17   4        9.96       17.20      9.40 o 
  -1  18   4        3.88        3.08      1.92 o 
   0  18   4       19.84        6.95      2.84 o 
   1  18   4       52.07       58.39     43.20 o 
  -5   0   5      470.00      504.60     10.86 o 
  -3   0   5     1040.68     1022.00     11.73 o 
  -1   0   5    63071.27    71217.66   1075.65 o 
   1   0   5     7453.44     7418.68     83.18 o 
   3   0   5      647.20      638.67      6.46 o 
   5   0   5        2.89       -0.08      1.30 o 
  -6   1   5       29.78       26.85      2.93 o 
  -5   1   5        7.82       11.61      1.97 o 
  -4   1   5       34.79       31.20      1.99 o 
  -3   1   5      680.38      735.08      6.23 o 
  -2   1   5       52.63       43.62      1.81 o 
  -1   1   5     3164.73     3157.76     25.48 o 
   0   1   5     2574.20     2370.19     18.80 o 
   1   1   5      195.56      177.54      2.79 o 
   2   1   5     1184.23     1164.56      9.61 o 
   3   1   5       70.71       66.25      1.62 o 
   4   1   5      174.56      157.96      2.56 o 
   5   1   5       33.28       35.19      1.80 o 
   6   1   5       14.76       11.98      2.08 o 
  -6   2   5        0.00        0.64      1.74 o 
  -5   2   5       45.31       42.05      2.69 o 
  -4   2   5       68.12       76.77      2.44 o 
  -3   2   5      112.57      109.84      2.42 o 
  -2   2   5       43.48       45.68      1.97 o 
  -1   2   5     9652.57     9785.66     81.69 o 
   0   2   5      198.44      174.44      3.12 o 
   1   2   5       23.53       13.83      1.23 o 
   2   2   5      119.78      117.74      2.10 o 
   3   2   5      238.83      218.35      2.42 o 
   4   2   5       28.04       36.41      3.32 o 
   5   2   5       49.02       55.10      2.02 o 
   6   2   5        3.28        2.35      1.85 o 
  -6   3   5       65.01       74.69      3.02 o 
  -5   3   5       10.46       11.93      2.29 o 
  -4   3   5      313.84      335.08      4.15 o 
  -3   3   5       28.21       31.52      1.81 o 
  -2   3   5      439.08      491.16      5.03 o 
  -1   3   5      238.57      205.04      2.98 o 
   0   3   5       10.33       14.53      1.52 o 
   1   3   5      257.84      244.80      2.12 o 
   2   3   5      854.28      849.00     10.55 o 
   3   3   5        7.95        8.41      0.99 o 
   4   3   5      873.94      864.42      7.61 o 
   5   3   5       43.18       42.03      1.75 o 
   6   3   5        0.16       -0.60      3.35 o 
  -6   4   5        2.25        1.04      1.64 o 
  -5   4   5       18.18       21.06      2.21 o 
  -4   4   5      252.91      265.20      3.74 o 
  -3   4   5     1747.32     1757.64     15.60 o 
  -2   4   5        2.69        4.65      1.11 o 
  -1   4   5     5168.48     5185.87     37.67 o 
   0   4   5     3521.37     3467.99     32.46 o 
   1   4   5     7234.38     7041.53     63.96 o 
   2   4   5      100.58      125.20      2.45 o 
   3   4   5      395.28      384.32      3.49 o 
   4   4   5       63.56       60.28      1.50 o 
   5   4   5       11.28       10.70      1.12 o 
   6   4   5        1.40        0.99      2.77 o 
  -6   5   5        1.61        2.58      1.58 o 
  -5   5   5        4.10        2.88      1.96 o 
  -4   5   5        3.51        2.44      1.26 o 
  -3   5   5       41.17       44.72      1.99 o 
  -2   5   5      143.15      153.02      2.40 o 
  -1   5   5      137.05      153.22      2.70 o 
   0   5   5      469.00      433.60      3.84 o 
   1   5   5     4035.67     4216.98     36.91 o 
   2   5   5      573.85      536.08      8.92 o 
   3   5   5      101.79       88.04      4.29 o 
   4   5   5       35.80       34.16      1.51 o 
   5   5   5       87.92       62.76      3.09 o 
   6   5   5       59.94       76.45      5.50 o 
  -6   6   5       30.26       30.37      3.48 o 
  -5   6   5       62.02       69.91      2.99 o 
  -4   6   5       93.64       98.86      2.25 o 
  -3   6   5      117.77      113.76      2.25 o 
  -2   6   5        7.04        6.97      1.24 o 
  -1   6   5      367.86      380.26      3.65 o 
   0   6   5     1202.22     1163.53      8.60 o 
   1   6   5      133.95      101.07      1.92 o 
   2   6   5        5.12        4.21      2.62 o 
   3   6   5       25.94       24.08      3.35 o 
   4   6   5       13.90       15.22      3.33 o 
   5   6   5       93.91       93.78      6.92 o 
   6   6   5        7.78        1.52      3.42 o 
  -6   7   5        4.96        2.64      3.70 o 
  -5   7   5        0.30        0.87      1.48 o 
  -4   7   5       12.89       10.41      1.42 o 
  -3   7   5      288.58      275.38      3.35 o 
  -2   7   5        0.94        3.48      1.22 o 
  -1   7   5      153.48      166.80      2.69 o 
   0   7   5     1092.56     1155.61      8.31 o 
   1   7   5      162.11      143.65      2.48 o 
   2   7   5      132.64      141.95      5.30 o 
   3   7   5       47.24       44.81      3.75 o 
   4   7   5       47.65       48.42      4.28 o 
   5   7   5        8.14        7.39      3.70 o 
  -6   8   5       62.30       68.13      5.43 o 
  -5   8   5        0.69        1.32      1.12 o 
  -4   8   5       70.03       65.92      2.31 o 
  -3   8   5      291.49      273.26      3.86 o 
  -2   8   5      242.27      248.40      3.29 o 
  -1   8   5      234.40      248.56      3.41 o 
   0   8   5      896.56      977.72      8.72 o 
   1   8   5      340.52      328.14      4.43 o 
   2   8   5      157.52      156.74      4.76 o 
   3   8   5       18.05       17.14      4.48 o 
   4   8   5       85.71       72.62      5.63 o 
   5   8   5       10.44        6.23      3.88 o 
  -5   9   5      122.68      126.59      4.49 o 
  -4   9   5       20.31       22.93      1.80 o 
  -3   9   5      480.09      470.39      5.24 o 
  -2   9   5        3.48        5.96      1.27 o 
  -1   9   5      890.81      950.83      9.56 o 
   0   9   5      129.38      159.31      2.87 o 
   1   9   5        0.89        2.62      1.25 o 
   2   9   5       92.95       95.16      5.43 o 
   3   9   5      353.33      336.48      7.87 o 
   4   9   5       63.35       64.52      5.87 o 
   5   9   5        0.10        1.37      4.44 o 
  -5  10   5       88.13       88.08      5.04 o 
  -4  10   5      108.36      105.87      2.44 o 
  -3  10   5       48.40       51.25      2.97 o 
  -2  10   5        1.43        0.77      1.37 o 
  -1  10   5      137.19      143.04      3.02 o 
   0  10   5        4.47        6.59      1.40 o 
   1  10   5       30.44       39.09      2.90 o 
   2  10   5      278.60      272.53      6.74 o 
   3  10   5       39.16       32.11      4.95 o 
   4  10   5       45.07       27.23      9.98 o 
   5  10   5       30.93       19.52     10.88 o 
  -5  11   5       96.12      100.99      5.32 o 
  -4  11   5      164.40      168.30      9.38 o 
  -3  11   5      217.43      202.55      5.23 o 
  -2  11   5       10.65       15.26      1.99 o 
  -1  11   5        0.43       -1.72      2.01 o 
   0  11   5      363.80      381.56      5.19 o 
   1  11   5      312.33      296.99      3.50 o 
   2  11   5        5.55        4.52      3.00 o 
   3  11   5      120.72      114.66      6.43 o 
   4  11   5       61.62       68.88      5.83 o 
   5  11   5       16.25       16.86      8.88 o 
  -5  12   5        3.48        2.04      2.86 o 
  -4  12   5       30.52       27.16      2.59 o 
  -3  12   5       18.52       25.80      2.45 o 
  -2  12   5       27.74       31.37      2.52 o 
  -1  12   5        3.83        3.77      2.25 o 
   0  12   5       95.89       86.03      2.49 o 
   1  12   5       55.86       54.11      2.78 o 
   2  12   5      367.79      352.79      9.42 o 
   3  12   5       79.62       83.12      5.62 o 
   4  12   5        2.38       -1.13      3.82 o 
  -4  13   5        2.60        0.80      3.78 o 
  -3  13   5       47.74       47.47      3.59 o 
  -2  13   5        0.06        1.39      1.98 o 
  -1  13   5        4.16        6.51      2.49 o 
   0  13   5        0.06        3.88      1.38 o 
   1  13   5      218.43      218.87      3.20 o 
   2  13   5       59.86       69.90      8.71 o 
   3  13   5        0.05       -0.79      3.64 o 
   4  13   5        0.14       -0.22      3.26 o 
  -4  14   5        0.84        8.50      6.75 o 
  -3  14   5        2.13        3.35      1.74 o 
  -2  14   5        5.49        5.42      1.89 o 
  -1  14   5       20.06       19.67      2.34 o 
   0  14   5      233.72      227.41      5.47 o 
   1  14   5        4.97        3.75      0.99 o 
   2  14   5        0.77        2.05      1.47 o 
   3  14   5        6.42        9.96      4.44 o 
   4  14   5        3.37        7.89      5.43 o 
  -3  15   5       11.62       14.98      4.04 o 
  -2  15   5       67.84       67.31      3.26 o 
  -1  15   5       15.26       11.93      2.14 o 
   0  15   5       39.61       34.84      2.92 o 
   1  15   5        1.52        1.89      1.28 o 
   2  15   5       19.56       22.79      4.96 o 
   3  15   5        8.56       16.24      4.95 o 
  -3  16   5       52.20       50.93      6.28 o 
  -2  16   5        1.67        3.58      2.30 o 
  -1  16   5        0.06        1.40      1.68 o 
   0  16   5       14.75       10.74      2.00 o 
   1  16   5        1.97        0.62      1.65 o 
   2  16   5        1.09       -1.91      3.82 o 
  -2  17   5        0.14        0.86      2.07 o 
  -1  17   5       45.57       53.72      2.98 o 
   0  17   5       12.39       11.69      1.99 o 
   1  17   5       25.98       19.64      5.27 o 
   2  17   5       70.57       79.34      7.99 o 
  -1  18   5       30.32       32.22      4.88 o 
   0  18   5       22.59       24.24     10.69 o 
  -6   0   6       54.59       60.49      4.99 o 
  -4   0   6       36.54       31.32      2.84 o 
  -2   0   6     3967.51     4029.21     46.35 o 
   0   0   6      797.09      745.57     10.19 o 
   2   0   6      140.71      157.36      4.36 o 
   4   0   6      249.49      261.23      5.12 o 
   6   0   6        6.08        5.56      2.71 o 
  -6   1   6        6.29        7.87      2.61 o 
  -5   1   6       24.41       26.55      2.59 o 
  -4   1   6       20.06       21.24      2.14 o 
  -3   1   6      179.05      152.72      2.75 o 
  -2   1   6      799.66      846.51      8.15 o 
  -1   1   6      422.51      400.71      4.66 o 
   0   1   6       44.46       44.68      2.08 o 
   1   1   6      250.90      245.77      3.18 o 
   2   1   6     1352.34     1446.17     11.83 o 
   3   1   6       30.49       31.86      1.35 o 
   4   1   6       24.59       27.35      1.68 o 
   5   1   6       29.83       21.79      1.78 o 
   6   1   6        1.19        0.45      1.48 o 
  -6   2   6      251.92      266.58      6.35 o 
  -5   2   6        0.37       -0.04      1.52 o 
  -4   2   6      189.19      194.90      3.48 o 
  -3   2   6      222.62      243.87      3.42 o 
  -2   2   6       88.68       76.25      2.47 o 
  -1   2   6     4503.25     4501.01     37.79 o 
   0   2   6      196.74      187.32      3.36 o 
   1   2   6      609.95      641.49      5.96 o 
   2   2   6      183.54      201.82      3.08 o 
   3   2   6       88.25       90.45      1.70 o 
   4   2   6     1266.09     1243.77     10.33 o 
   5   2   6        6.27        6.82      1.39 o 
   6   2   6       30.01       15.09      3.42 o 
  -6   3   6        3.71        5.65      2.17 o 
  -5   3   6      185.97      202.45      3.92 o 
  -4   3   6      610.29      631.08      6.93 o 
  -3   3   6       24.18       21.65      1.73 o 
  -2   3   6        9.94       13.64      1.49 o 
  -1   3   6      163.31      168.93      2.86 o 
   0   3   6        3.03        4.46      1.56 o 
   1   3   6      166.27      187.35      2.39 o 
   2   3   6       30.13       18.16      1.02 o 
   3   3   6     1035.61     1092.82      8.02 o 
   4   3   6      189.76      182.58      2.92 o 
   5   3   6       53.98       54.30      2.73 o 
   6   3   6       27.25        9.57      4.71 o 
  -6   4   6        8.64        6.45      2.27 o 
  -5   4   6        0.05        2.82      1.85 o 
  -4   4   6        5.25        3.82      1.46 o 
  -3   4   6      550.46      560.33      5.69 o 
  -2   4   6     1233.26     1188.46      9.65 o 
  -1   4   6       63.76       47.30      1.87 o 
   0   4   6     1066.59     1007.28      7.49 o 
   1   4   6      215.12      191.80      3.04 o 
   2   4   6      149.40      132.58      2.02 o 
   3   4   6        2.43        3.52      0.69 o 
   4   4   6       25.62       24.26      1.65 o 
   5   4   6       36.36       34.31      2.36 o 
   6   4   6        2.13        0.64      2.69 o 
  -6   5   6       15.47       16.23      3.30 o 
  -5   5   6       83.57       85.54      2.93 o 
  -4   5   6      164.41      178.49      4.17 o 
  -3   5   6       82.71       77.30      2.23 o 
  -2   5   6     1481.96     1487.99     11.79 o 
  -1   5   6      677.78      694.85      6.09 o 
   0   5   6     2185.99     2181.41     15.68 o 
   1   5   6     3032.94     3091.96     35.89 o 
   2   5   6      143.31      149.54      4.29 o 
   3   5   6      162.86      152.50      3.57 o 
   4   5   6      154.66      135.04      5.39 o 
   5   5   6       41.15       37.93      4.16 o 
   6   5   6        2.58        0.71      2.95 o 
  -6   6   6        5.21        5.46      2.57 o 
  -5   6   6       11.23       13.24      2.08 o 
  -4   6   6       20.67       23.08      1.86 o 
  -3   6   6        0.05        1.91      1.56 o 
  -2   6   6      349.01      326.22      3.66 o 
  -1   6   6     5471.57     5939.40     44.80 o 
   0   6   6     1448.78     1455.79     10.82 o 
   1   6   6     2077.04     2198.25     19.49 o 
   2   6   6      740.93      752.52     11.86 o 
   3   6   6        1.08        2.02      2.56 o 
   4   6   6      352.47      366.48      7.62 o 
   5   6   6       14.57        6.87      3.85 o 
  -6   7   6        3.85        4.31      3.61 o 
  -5   7   6       24.41       24.13      2.15 o 
  -4   7   6      144.61      155.87      3.16 o 
  -3   7   6      102.11      108.44      3.38 o 
  -2   7   6       76.33       94.31      2.60 o 
  -1   7   6      721.61      737.08      5.90 o 
   0   7   6     2257.08     2401.61     17.33 o 
   1   7   6      209.58      203.72      2.98 o 
   2   7   6      444.13      437.64     19.74 o 
   3   7   6      172.46      167.44      5.24 o 
   4   7   6        4.86        3.93      3.41 o 
   5   7   6       37.48       25.34     12.84 o 
  -6   8   6        1.76       -0.40      3.48 o 
  -5   8   6       18.16       22.28      1.92 o 
  -4   8   6       50.35       47.22      2.00 o 
  -3   8   6        2.60        2.39      1.23 o 
  -2   8   6      348.24      331.58      3.99 o 
  -1   8   6      230.99      225.72      2.92 o 
   0   8   6        0.06       -0.14      0.59 o 
   1   8   6     1271.76     1311.98     15.40 o 
   2   8   6      134.32      130.69      5.68 o 
   3   8   6      116.04      110.53      4.92 o 
   4   8   6        7.21        0.29      3.14 o 
   5   8   6       60.62       66.13      5.58 o 
  -5   9   6       73.64       73.71      2.65 o 
  -4   9   6       11.30       14.03      1.90 o 
  -3   9   6      235.87      231.06      4.35 o 
  -2   9   6        0.44       -1.18      1.26 o 
  -1   9   6       65.03       69.17      2.30 o 
   0   9   6       82.73       98.23      2.31 o 
   1   9   6      340.37      334.42      5.87 o 
   2   9   6      994.90      985.40     16.91 o 
   3   9   6       88.90       73.20      4.97 o 
   4   9   6      150.28      138.51     10.31 o 
   5   9   6        4.56        0.59      3.28 o 
  -5  10   6       14.04       12.61      5.69 o 
  -4  10   6       86.86       76.58      4.57 o 
  -3  10   6      247.66      243.34      4.83 o 
  -2  10   6       13.06       11.00      1.50 o 
  -1  10   6      287.34      289.07      5.01 o 
   0  10   6      325.57      327.78      5.16 o 
   1  10   6      681.10      641.82      8.70 o 
   2  10   6     1054.76     1059.73     14.42 o 
   3  10   6      103.91      110.99      6.33 o 
   4  10   6      158.26      144.49      6.70 o 
   5  10   6       14.86       11.90      5.38 o 
  -5  11   6       63.38       50.32     16.25 o 
  -4  11   6       43.82       43.67      2.69 o 
  -3  11   6      138.39      146.29      3.06 o 
  -2  11   6        2.38        2.70      1.75 o 
  -1  11   6      234.04      226.51      3.44 o 
   0  11   6      140.45      133.93      3.11 o 
   1  11   6        1.68        2.00      1.42 o 
   2  11   6       16.88       17.48      4.79 o 
   3  11   6        0.37       -1.62      3.63 o 
   4  11   6       27.76       28.93     11.51 o 
  -5  12   6       17.77       14.16      3.70 o 
  -4  12   6       34.46       34.53      3.33 o 
  -3  12   6      205.71      188.02      5.40 o 
  -2  12   6        1.02        1.58      1.64 o 
  -1  12   6        7.58       11.23      2.12 o 
   0  12   6        7.21        4.94      1.58 o 
   1  12   6      550.30      562.07      7.52 o 
   2  12   6      124.25      124.10      5.85 o 
   3  12   6       13.75        7.17      3.91 o 
   4  12   6        0.23        0.30      3.90 o 
  -4  13   6       24.08       26.34      6.84 o 
  -3  13   6        0.74        0.52      2.23 o 
  -2  13   6        9.52       10.60      2.43 o 
  -1  13   6        3.16        6.13      2.08 o 
   0  13   6      225.59      230.82      3.90 o 
   1  13   6       14.89       22.11      2.30 o 
   2  13   6        0.61        1.18      0.75 o 
   3  13   6        4.76        7.28      4.60 o 
   4  13   6        1.82        4.72      4.40 o 
  -4  14   6        0.38       -1.34      4.14 o 
  -3  14   6       86.36       82.51      3.39 o 
  -2  14   6      149.86      142.60      4.45 o 
  -1  14   6        4.13        8.90      2.48 o 
   0  14   6      223.11      202.34      3.62 o 
   1  14   6        0.05       -0.31      1.19 o 
   2  14   6       25.24       36.77      5.20 o 
   3  14   6       84.52       86.59     10.96 o 
  -3  15   6       29.92       25.63      4.19 o 
  -2  15   6      114.45      130.64      3.69 o 
  -1  15   6        1.26        1.95      1.78 o 
   0  15   6       84.78       90.57      4.25 o 
   1  15   6       42.94       46.03      2.50 o 
   2  15   6       15.03       13.40      4.25 o 
   3  15   6        6.32        1.06      3.85 o 
  -3  16   6        0.59       -0.09      4.73 o 
  -2  16   6        0.00        0.43      1.74 o 
  -1  16   6       44.73       48.83      2.60 o 
   0  16   6       35.50       34.49      3.12 o 
   1  16   6        1.86        0.70      1.91 o 
   2  16   6        0.68        3.37      3.80 o 
  -2  17   6        0.14       -0.07      1.91 o 
  -1  17   6        5.60        7.46      2.14 o 
   0  17   6        0.48       -0.76      1.44 o 
   1  17   6       31.18       18.10      8.73 o 
   0  18   6        0.22       -0.36      1.88 o 
  -5   0   7      173.33      177.95      6.54 o 
  -3   0   7     2616.78     2700.85     27.22 o 
  -1   0   7     9482.45     9828.90    129.71 o 
   1   0   7      147.67      142.79      3.43 o 
   3   0   7        9.78       17.15      2.22 o 
   5   0   7       88.70       93.08      5.90 o 
  -6   1   7       39.64       45.08      4.31 o 
  -5   1   7        6.46        5.54      2.04 o 
  -4   1   7      225.28      218.42      3.89 o 
  -3   1   7       56.41       53.01      2.22 o 
  -2   1   7      706.00      684.10      6.93 o 
  -1   1   7     7227.67     7614.04     63.09 o 
   0   1   7      339.67      340.68      4.30 o 
   1   1   7      120.42      120.53      2.26 o 
   2   1   7      520.04      541.06      5.06 o 
   3   1   7        5.04       10.75      1.25 o 
   4   1   7       37.17       38.60      1.88 o 
   5   1   7        4.25        4.76      1.63 o 
   6   1   7        0.48        0.31      1.87 o 
  -6   2   7       34.08       40.52      3.51 o 
  -5   2   7       69.24       74.68      3.25 o 
  -4   2   7      330.40      328.29      5.05 o 
  -3   2   7       61.41       56.34      2.45 o 
  -2   2   7      594.40      578.26      5.72 o 
  -1   2   7     1406.55     1390.48     12.64 o 
   0   2   7      260.86      288.05      4.59 o 
   1   2   7        5.66        3.45      1.06 o 
   2   2   7      336.80      368.07      3.52 o 
   3   2   7       95.51      110.29      2.01 o 
   4   2   7     1055.09     1045.03      9.07 o 
   5   2   7        9.69        8.35      1.75 o 
   6   2   7        2.56        0.19      1.39 o 
  -6   3   7        0.51        2.55      2.53 o 
  -5   3   7       76.34       87.80      3.34 o 
  -4   3   7      477.35      485.24      5.73 o 
  -3   3   7      109.89      103.44      2.70 o 
  -2   3   7      279.21      280.86      4.12 o 
  -1   3   7        0.03        0.99      1.38 o 
   0   3   7      233.32      201.45      3.65 o 
   1   3   7      724.62      722.59      6.23 o 
   2   3   7      728.05      767.77      6.02 o 
   3   3   7      695.99      685.05      8.12 o 
   4   3   7      194.61      192.84      3.27 o 
   5   3   7       25.21       21.81      2.27 o 
   6   3   7        9.29        2.80      2.97 o 
  -6   4   7        2.44        0.93      2.10 o 
  -5   4   7      278.23      285.47      4.47 o 
  -4   4   7       32.27       36.31      2.39 o 
  -3   4   7        0.57        1.51      1.46 o 
  -2   4   7      942.83      935.63      8.17 o 
  -1   4   7     1553.09     1504.30     11.24 o 
   0   4   7       37.75       33.91      1.95 o 
   1   4   7     1222.75     1303.70     10.97 o 
   2   4   7     1111.13     1245.95     14.19 o 
   3   4   7      411.79      382.25      3.37 o 
   4   4   7       15.83       14.24      1.31 o 
   5   4   7        0.38       -0.41      1.22 o 
   6   4   7       11.11        0.10      3.94 o 
  -6   5   7        1.90        4.71      2.13 o 
  -5   5   7        0.74        1.07      1.63 o 
  -4   5   7       84.03       72.04      3.36 o 
  -3   5   7      158.27      163.47      3.30 o 
  -2   5   7      171.99      142.67      2.67 o 
  -1   5   7      951.18     1014.03      8.51 o 
   0   5   7      517.22      553.99      5.15 o 
   1   5   7        6.22        4.54      0.58 o 
   2   5   7      273.14      274.38      3.05 o 
   3   5   7      426.31      419.66      3.66 o 
   4   5   7        0.84        2.39      0.59 o 
   5   5   7        1.37        0.31      0.63 o 
  -6   6   7        0.75        1.58      2.15 o 
  -5   6   7        2.39        1.16      2.00 o 
  -4   6   7       45.42       40.16      2.33 o 
  -3   6   7        0.19       -1.26      1.47 o 
  -2   6   7       46.48       60.02      2.49 o 
  -1   6   7        5.64        7.76      1.37 o 
   0   6   7       22.58       13.86      1.35 o 
   1   6   7       98.91      106.49      3.09 o 
   2   6   7      934.61      965.02     11.28 o 
   3   6   7        1.77        3.13      2.76 o 
   4   6   7       35.59       26.96      4.25 o 
   5   6   7        3.89        5.80      3.51 o 
  -6   7   7        6.46        5.06      2.10 o 
  -5   7   7        3.60        2.99      1.54 o 
  -4   7   7       30.32       27.34      2.41 o 
  -3   7   7      103.30       90.50      2.57 o 
  -2   7   7      768.64      763.64      7.49 o 
  -1   7   7      309.39      308.19      3.86 o 
   0   7   7        2.43        0.60      0.84 o 
   1   7   7        0.85        0.89      1.03 o 
   2   7   7       14.71       17.32      0.47 o 
   3   7   7       57.08       62.37      4.63 o 
   4   7   7      154.99      138.05      6.63 o 
   5   7   7       17.86       13.19      6.07 o 
  -6   8   7      158.93      188.84      8.22 o 
  -5   8   7       97.53      103.85      2.82 o 
  -4   8   7       12.41        8.81      1.73 o 
  -3   8   7       13.90       15.31      1.90 o 
  -2   8   7       88.69       89.07      2.56 o 
  -1   8   7        5.23        6.75      1.48 o 
   0   8   7      236.63      221.17      3.70 o 
   1   8   7       35.47       29.89      1.80 o 
   2   8   7      129.61      120.25     10.52 o 
   3   8   7       12.39       16.33      4.55 o 
   4   8   7       79.56       73.26      5.08 o 
   5   8   7       39.95       29.28     11.50 o 
  -5   9   7      117.76      122.54      4.76 o 
  -4   9   7      161.49      154.06      4.04 o 
  -3   9   7       21.63       18.78      1.95 o 
  -2   9   7      746.02      717.62      6.84 o 
  -1   9   7       65.92       60.91      2.10 o 
   0   9   7      135.48      134.32      2.54 o 
   1   9   7      199.85      218.15      3.79 o 
   2   9   7     2076.62     2004.46     41.36 o 
   3   9   7      164.91      161.29      6.07 o 
   4   9   7       71.63       76.92      6.24 o 
   5   9   7        3.34        0.83      3.44 o 
  -5  10   7      126.17      129.92      5.84 o 
  -4  10   7       21.75       19.40      2.94 o 
  -3  10   7      122.72      132.16      2.89 o 
  -2  10   7        6.85        7.68      1.55 o 
  -1  10   7       17.32       23.06      1.78 o 
   0  10   7      160.68      162.11      4.13 o 
   1  10   7        0.01        0.46      1.18 o 
   2  10   7        0.43       -3.42      3.58 o 
   3  10   7      518.09      461.68      9.63 o 
   4  10   7       56.16       44.31     20.51 o 
   5  10   7        0.75       -2.37      3.96 o 
  -5  11   7        1.88        2.08      4.54 o 
  -4  11   7      388.16      366.76      6.88 o 
  -3  11   7        3.62        0.95      1.58 o 
  -2  11   7        1.90        2.53      1.39 o 
  -1  11   7       17.50       14.81      1.96 o 
   0  11   7      114.94      110.50      3.42 o 
   1  11   7      124.12      107.80      7.70 o 
   2  11   7       76.20       78.40      6.59 o 
   3  11   7        8.46       11.75      4.04 o 
   4  11   7       93.17       98.05      7.39 o 
  -5  12   7        9.09        8.11      3.90 o 
  -4  12   7       13.36       11.73      2.80 o 
  -3  12   7      771.06      742.10      9.51 o 
  -2  12   7      119.19      124.05      3.84 o 
  -1  12   7        0.16        0.45      1.34 o 
   0  12   7       30.99       37.91      3.53 o 
   1  12   7       59.35       53.07      2.84 o 
   2  12   7      255.21      258.19      9.07 o 
   3  12   7        4.55        8.94      4.10 o 
   4  12   7        5.18        4.71      4.76 o 
  -4  13   7        1.06        3.33      3.67 o 
  -3  13   7       70.30       76.28      3.38 o 
  -2  13   7      290.21      283.72      5.55 o 
  -1  13   7        3.47        5.66      2.10 o 
   0  13   7      405.74      389.42      8.26 o 
   1  13   7       89.91      107.42      3.92 o 
   2  13   7        0.03        1.07      3.03 o 
   3  13   7        2.98        2.50      3.70 o 
   4  13   7        2.17       -0.08      3.24 o 
  -4  14   7        2.88       -0.63      3.84 o 
  -3  14   7       50.78       53.84      3.22 o 
  -2  14   7       21.59       24.76      3.36 o 
  -1  14   7       35.90       35.76      4.11 o 
   0  14   7       84.81       89.54      4.09 o 
   1  14   7        8.20        6.50      1.77 o 
   2  14   7        0.61        1.79      3.32 o 
   3  14   7        0.70        0.09      4.47 o 
  -3  15   7       52.04       58.28      3.67 o 
  -2  15   7       71.07       69.30      3.88 o 
  -1  15   7       12.41       15.43      2.87 o 
   0  15   7        0.32        3.16      2.52 o 
   1  15   7        7.70        2.95      1.90 o 
   2  15   7        2.36        5.14      3.87 o 
   3  15   7       20.87       31.97      6.38 o 
  -3  16   7        3.08        1.41      3.90 o 
  -2  16   7        4.55        2.96      2.05 o 
  -1  16   7       12.88       10.67      2.15 o 
   0  16   7       22.74       22.45      3.18 o 
   1  16   7        0.81        0.16      1.35 o 
   2  16   7      120.63      152.09      8.15 o 
  -2  17   7        3.19        4.60      2.21 o 
  -1  17   7        2.68        2.21      2.04 o 
   0  17   7        9.29        7.16      3.84 o 
   1  17   7       22.82       19.19     14.78 o 
  -6   0   8       21.98       13.43      5.94 o 
  -4   0   8        0.11       -0.71      2.34 o 
  -2   0   8      339.61      365.54      7.89 o 
   0   0   8       34.05       34.37      3.30 o 
   2   0   8      216.26      208.13      3.74 o 
   4   0   8       18.27       17.40      2.24 o 
   6   0   8      129.86      138.89      7.57 o 
  -6   1   8       32.61       29.97      4.44 o 
  -5   1   8       23.39       27.28      2.66 o 
  -4   1   8      100.25       93.57      2.81 o 
  -3   1   8        2.43        3.05      1.92 o 
  -2   1   8     2236.89     2230.91     21.20 o 
  -1   1   8      517.37      510.49      5.99 o 
   0   1   8     1663.77     1638.37     13.39 o 
   1   1   8     3277.80     3375.60     27.77 o 
   2   1   8       85.55       91.67      2.27 o 
   3   1   8       23.74       20.72      1.68 o 
   4   1   8      320.46      320.97      4.09 o 
   5   1   8        4.30        4.10      1.50 o 
   6   1   8       21.46       22.21      4.97 o 
  -6   2   8        7.62        7.04      2.33 o 
  -5   2   8       32.57       33.17      2.65 o 
  -4   2   8       14.28       16.45      2.41 o 
  -3   2   8       11.88       15.71      2.01 o 
  -2   2   8      738.26      791.34      8.69 o 
  -1   2   8     2352.86     2347.71     19.68 o 
   0   2   8      794.13      760.62      7.02 o 
   1   2   8      154.25      132.61      2.79 o 
   2   2   8      140.93      160.92      2.32 o 
   3   2   8       70.87       75.02      2.15 o 
   4   2   8        0.27        0.39      1.34 o 
   5   2   8       18.48       13.60      1.64 o 
   6   2   8        9.21        5.83      3.00 o 
  -6   3   8       10.82       11.29      4.55 o 
  -5   3   8       57.13       62.86      3.43 o 
  -4   3   8       55.36       45.76      2.55 o 
  -3   3   8      465.32      498.44      5.48 o 
  -2   3   8     2230.32     2267.15     17.33 o 
  -1   3   8     1259.97     1247.64     11.73 o 
   0   3   8      326.77      320.63      4.21 o 
   1   3   8       53.47       50.08      2.96 o 
   2   3   8      613.22      622.26      5.48 o 
   3   3   8       28.44       29.66      1.89 o 
   4   3   8      326.19      294.00      3.69 o 
   5   3   8       47.86       56.67      2.52 o 
  -6   4   8       50.15       60.62      3.09 o 
  -5   4   8       11.18        9.78      2.11 o 
  -4   4   8      370.47      375.16      5.60 o 
  -3   4   8       10.68       13.64      1.98 o 
  -2   4   8        6.02        7.82      1.82 o 
  -1   4   8       15.32       19.02      1.56 o 
   0   4   8     1511.75     1471.03     12.28 o 
   1   4   8     1398.24     1466.41     12.96 o 
   2   4   8       70.67       86.68      1.77 o 
   3   4   8      182.93      174.55      2.32 o 
   4   4   8       43.80       35.95      1.58 o 
   5   4   8       57.86       47.30      6.01 o 
  -6   5   8        0.64        1.08      2.03 o 
  -5   5   8        9.87        9.60      1.99 o 
  -4   5   8       73.89       68.50      2.89 o 
  -3   5   8      392.60      387.45      4.83 o 
  -2   5   8      185.33      170.37      2.95 o 
  -1   5   8       18.68       19.71      1.96 o 
   0   5   8      285.70      314.76      3.58 o 
   1   5   8     1330.80     1373.64     11.35 o 
   2   5   8      325.19      325.47      5.60 o 
   3   5   8       83.36       78.70      2.46 o 
   4   5   8        5.96        5.65      1.03 o 
   5   5   8        0.56        0.85      2.99 o 
  -6   6   8        0.90        1.04      1.97 o 
  -5   6   8        0.12       -0.25      1.79 o 
  -4   6   8       33.18       30.03      2.37 o 
  -3   6   8       27.14       34.68      2.89 o 
  -2   6   8      131.69      126.04      3.17 o 
  -1   6   8      764.99      770.91      6.92 o 
   0   6   8      123.24      119.62      2.13 o 
   1   6   8      307.36      322.91      4.08 o 
   2   6   8      323.25      335.88      3.52 o 
   3   6   8       73.65       65.61      4.57 o 
   4   6   8      158.78      168.96      6.46 o 
   5   6   8       13.79        9.63      4.88 o 
  -6   7   8        6.16        5.58      2.21 o 
  -5   7   8        0.00       -0.50      1.40 o 
  -4   7   8        6.40        6.18      1.81 o 
  -3   7   8       20.96       24.97      2.10 o 
  -2   7   8       23.63       25.86      2.05 o 
  -1   7   8       62.37       72.28      2.10 o 
   0   7   8      114.92      112.63      2.21 o 
   1   7   8      116.97      113.28      2.74 o 
   2   7   8      498.55      469.37      9.12 o 
   3   7   8       66.67       62.36      4.87 o 
   4   7   8       34.99       38.50      4.95 o 
   5   7   8       12.86        8.18      7.62 o 
  -6   8   8       28.55       27.53      4.48 o 
  -5   8   8        0.01       -0.59      1.63 o 
  -4   8   8        6.14        6.18      2.03 o 
  -3   8   8       15.85       13.39      2.09 o 
  -2   8   8      214.33      211.26      3.52 o 
  -1   8   8      621.73      697.11      6.52 o 
   0   8   8      123.64      119.81      3.71 o 
   1   8   8      243.58      235.05      4.57 o 
   2   8   8      480.64      498.59      6.78 o 
   3   8   8      100.81       97.98      5.66 o 
   4   8   8        7.94        6.43      3.62 o 
   5   8   8       16.34       16.47      7.43 o 
  -5   9   8       43.54       44.96      2.61 o 
  -4   9   8        1.39        2.52      1.58 o 
  -3   9   8       10.00       13.06      2.16 o 
  -2   9   8       12.50       12.33      2.22 o 
  -1   9   8       47.40       49.93      2.27 o 
   0   9   8       59.50       54.29      1.94 o 
   1   9   8       71.65       71.18      3.01 o 
   2   9   8       13.69       12.90      2.37 o 
   3   9   8       10.20        3.73      3.63 o 
   4   9   8       43.70       42.04     14.73 o 
   5   9   8        9.13        4.82      5.60 o 
  -5  10   8       70.06       71.85      3.13 o 
  -4  10   8      161.83      152.22      4.66 o 
  -3  10   8        6.06        5.95      1.98 o 
  -2  10   8       15.30       13.74      2.15 o 
  -1  10   8       54.17       50.02      2.44 o 
   0  10   8      207.86      198.56      4.10 o 
   1  10   8      187.06      197.14      3.36 o 
   2  10   8      401.88      374.83      5.38 o 
   3  10   8        0.09        0.00      3.58 o 
   4  10   8       30.18       36.52     12.96 o 
  -5  11   8      118.72      112.19      7.65 o 
  -4  11   8       41.09       40.68      3.46 o 
  -3  11   8      503.64      488.70      7.17 o 
  -2  11   8        2.54       -0.70      1.41 o 
  -1  11   8        3.42        2.54      1.74 o 
   0  11   8      140.41      171.95      5.44 o 
   1  11   8       15.45       13.83      2.74 o 
   2  11   8        3.90        7.41      3.45 o 
   3  11   8      148.38      137.67      8.34 o 
   4  11   8       19.37       17.97      7.08 o 
  -4  12   8        6.94        8.18      1.80 o 
  -3  12   8       40.36       33.98      3.35 o 
  -2  12   8        0.07       -0.27      1.38 o 
  -1  12   8       13.45       10.48      1.99 o 
   0  12   8      433.96      431.74      6.73 o 
   1  12   8       90.02       86.17      3.92 o 
   2  12   8       48.19       50.63      4.88 o 
   3  12   8       39.38       34.58      4.98 o 
   4  12   8        1.24        2.02      5.21 o 
  -4  13   8       17.66       12.17      3.71 o 
  -3  13   8       21.23       23.32      2.60 o 
  -2  13   8        1.20       -0.52      1.88 o 
  -1  13   8       20.99       13.94      2.79 o 
   0  13   8      153.72      153.74      6.56 o 
   1  13   8       18.00       18.73      2.40 o 
   2  13   8       31.31       28.64      5.96 o 
   3  13   8        0.10        2.12      4.19 o 
   4  13   8        2.53        4.06      5.10 o 
  -4  14   8        0.93       -1.02      7.00 o 
  -3  14   8        3.80        4.84      2.27 o 
  -2  14   8       50.61       50.53      4.32 o 
  -1  14   8        0.90        2.86      3.00 o 
   0  14   8      112.29      129.63      4.60 o 
   1  14   8        2.94        2.24      2.36 o 
   2  14   8        2.82        2.14      3.92 o 
   3  14   8        2.83        4.41      4.29 o 
  -3  15   8       14.54        8.13      4.16 o 
  -2  15   8       60.62       53.80      6.61 o 
  -1  15   8       12.42       16.53      3.88 o 
   0  15   8        0.46        1.20      4.10 o 
   1  15   8       15.36        8.62      4.92 o 
   2  15   8       27.10       48.30      5.44 o 
   3  15   8       34.17       41.65      6.86 o 
  -2  16   8        3.00        0.97      2.38 o 
  -1  16   8        3.70        5.67      2.79 o 
   0  16   8       87.64       98.95      4.13 o 
   1  16   8       37.12       46.61     10.93 o 
   2  16   8       22.51       31.83      5.60 o 
  -1  17   8        2.31        2.67      2.69 o 
   0  17   8        2.45        2.36      2.68 o 
   1  17   8        3.95        1.68      4.35 o 
  -5   0   9      156.27      152.11      6.65 o 
  -3   0   9       96.77       95.29      5.18 o 
  -1   0   9      562.44      529.36      8.29 o 
   1   0   9     1057.44     1078.88     14.07 o 
   3   0   9       46.70       45.83      8.14 o 
   5   0   9       18.79       18.15      2.62 o 
  -6   1   9        0.03        1.66      2.38 o 
  -5   1   9       11.59       15.47      2.49 o 
  -4   1   9      304.70      318.54      5.58 o 
  -3   1   9       46.57       41.78      2.49 o 
  -2   1   9     1697.60     1720.63     15.87 o 
  -1   1   9      869.20      903.20      8.57 o 
   0   1   9      252.38      297.21      3.92 o 
   1   1   9       38.14       40.19      1.84 o 
   2   1   9      907.50      934.55      7.42 o 
   3   1   9      109.71      105.74      2.62 o 
   4   1   9      174.37      170.75      3.40 o 
   5   1   9       53.79       56.76      2.90 o 
  -6   2   9       23.72       22.86      3.83 o 
  -5   2   9        6.68        6.60      2.15 o 
  -4   2   9      137.87      139.28      3.50 o 
  -3   2   9        1.58        0.36      1.24 o 
  -2   2   9      177.40      184.50      3.75 o 
  -1   2   9      330.20      343.34      4.84 o 
   0   2   9        8.20        8.85      1.92 o 
   1   2   9        1.82        6.96      1.35 o 
   2   2   9       10.45        5.99      1.24 o 
   3   2   9      180.81      166.93      3.48 o 
   4   2   9      792.97      768.41      9.83 o 
   5   2   9       30.47       35.91      2.47 o 
  -6   3   9        6.44        4.02      2.24 o 
  -5   3   9      161.46      175.27      4.15 o 
  -4   3   9        2.30        0.48      1.88 o 
  -3   3   9        2.47        0.40      1.26 o 
  -2   3   9      791.23      778.49      7.46 o 
  -1   3   9      227.62      230.33      3.97 o 
   0   3   9       52.76       69.65      2.41 o 
   1   3   9       33.04       35.87      2.12 o 
   2   3   9        9.24       10.58      1.16 o 
   3   3   9      825.65      836.88      8.35 o 
   4   3   9       11.08        5.24      1.49 o 
   5   3   9        1.14        2.45      1.43 o 
  -6   4   9       34.39       32.33      7.72 o 
  -5   4   9       47.53       53.85      3.34 o 
  -4   4   9       11.03       11.86      2.30 o 
  -3   4   9       17.05       17.59      2.18 o 
  -2   4   9      103.95       87.86      2.72 o 
  -1   4   9       29.74       19.49      2.09 o 
   0   4   9        0.44        0.06      1.10 o 
   1   4   9     1856.54     1816.23     14.97 o 
   2   4   9      366.32      361.87      4.24 o 
   3   4   9       27.21       23.78      1.59 o 
   4   4   9       17.56       21.44      1.27 o 
   5   4   9        0.18       -0.22      1.31 o 
  -6   5   9        2.15        3.15      2.40 o 
  -5   5   9        5.69        5.48      2.14 o 
  -4   5   9      248.45      244.77      4.73 o 
  -3   5   9       35.52       34.17      2.45 o 
  -2   5   9      143.89      146.87      3.62 o 
  -1   5   9      218.87      222.24      3.16 o 
   0   5   9     1002.40     1022.65      9.32 o 
   1   5   9      858.53      953.76      8.73 o 
   2   5   9      192.64      207.08      2.20 o 
   3   5   9       98.46      106.19      2.52 o 
   4   5   9      139.30      114.87      2.33 o 
   5   5   9       21.92       18.97      8.59 o 
  -6   6   9       80.29       93.39      4.02 o 
  -5   6   9       19.91       25.08      2.34 o 
  -4   6   9      208.46      218.41      5.32 o 
  -3   6   9        3.43        3.21      1.79 o 
  -2   6   9       55.01       50.09      2.59 o 
  -1   6   9     1307.21     1353.03     11.11 o 
   0   6   9      814.27      861.13      6.99 o 
   1   6   9        0.23        0.92      0.67 o 
   2   6   9     1016.68     1027.16      9.20 o 
   3   6   9       19.96       17.83      1.01 o 
   4   6   9       11.78        7.58      3.36 o 
   5   6   9        1.94        1.14      3.00 o 
  -6   7   9        0.00        0.02      1.64 o 
  -5   7   9       42.67       48.37      2.88 o 
  -4   7   9       22.39       22.97      2.38 o 
  -3   7   9        8.58        5.68      1.92 o 
  -2   7   9     1438.14     1515.18     13.08 o 
  -1   7   9        0.88        0.92      1.30 o 
   0   7   9        1.34        3.36      1.28 o 
   1   7   9        4.31        4.37      1.81 o 
   2   7   9        1.50        1.52      0.92 o 
   3   7   9      189.01      181.09      7.12 o 
   4   7   9        6.28        8.00      3.53 o 
   5   7   9        2.41        1.31      3.23 o 
  -5   8   9        8.80        8.02      1.97 o 
  -4   8   9      148.50      144.64      3.85 o 
  -3   8   9       14.52       16.03      2.52 o 
  -2   8   9       26.76       28.50      2.09 o 
  -1   8   9      388.34      449.18      5.41 o 
   0   8   9        1.27        0.84      1.35 o 
   1   8   9      222.45      216.50      3.79 o 
   2   8   9        4.98        3.00      2.20 o 
   3   8   9       11.00        8.15      3.47 o 
   4   8   9       31.33       26.38      4.93 o 
   5   8   9       12.33        6.04      4.66 o 
  -5   9   9       33.10       33.70      2.52 o 
  -4   9   9        4.35        5.29      2.07 o 
  -3   9   9       82.59       70.82      4.59 o 
  -2   9   9       74.89       77.93      2.95 o 
  -1   9   9        0.00       -0.13      1.18 o 
   0   9   9      220.03      233.23      3.35 o 
   1   9   9      116.99      111.20      3.94 o 
   2   9   9      513.48      483.15      6.88 o 
   3   9   9       90.96      108.84      5.59 o 
   4   9   9       41.10       37.74     15.86 o 
   5   9   9       43.98       61.21      7.08 o 
  -5  10   9      145.04      136.68      4.46 o 
  -4  10   9      160.17      166.39      4.06 o 
  -3  10   9      201.89      191.49      3.89 o 
  -2  10   9       15.60       18.94      2.27 o 
  -1  10   9      172.80      168.82      3.57 o 
   0  10   9      517.87      511.08      5.87 o 
   1  10   9       64.53       67.64      2.55 o 
   2  10   9      292.64      289.82      9.51 o 
   3  10   9       18.40       13.44      4.05 o 
   4  10   9        0.04        1.26      3.53 o 
  -5  11   9       33.89       34.71      7.19 o 
  -4  11   9      215.49      207.71      4.71 o 
  -3  11   9      330.40      316.50      5.76 o 
  -2  11   9       87.16       98.21      3.02 o 
  -1  11   9       56.43       54.60      2.36 o 
   0  11   9     1078.24     1106.42     13.65 o 
   1  11   9        7.84        7.44      2.10 o 
   2  11   9       31.04       32.86      1.44 o 
   3  11   9       12.19        7.56      3.92 o 
   4  11   9        8.93        2.74      4.01 o 
  -4  12   9       10.39        5.38      2.21 o 
  -3  12   9      216.04      199.88      4.60 o 
  -2  12   9        4.38        7.12      1.92 o 
  -1  12   9       18.22       20.70      2.58 o 
   0  12   9      257.52      266.45      5.33 o 
   1  12   9       19.31       16.46      2.32 o 
   2  12   9       54.53       55.43      3.87 o 
   3  12   9        1.08       -1.37      3.82 o 
   4  12   9        0.86       -3.80      4.29 o 
  -4  13   9       18.58       15.47      2.38 o 
  -3  13   9       60.50       51.44      3.75 o 
  -2  13   9       26.02       36.48      3.16 o 
  -1  13   9        0.43        2.41      2.63 o 
   0  13   9      576.46      550.90     10.05 o 
   1  13   9        1.31        4.16      2.14 o 
   2  13   9      184.31      199.93      7.30 o 
   3  13   9        0.93        4.19      4.11 o 
  -4  14   9        3.50        2.61      4.74 o 
  -3  14   9      116.64      115.71      4.49 o 
  -2  14   9       37.21       37.44      3.15 o 
  -1  14   9       42.67       38.89      5.23 o 
   0  14   9      196.83      176.09      8.46 o 
   1  14   9        0.92        0.93      2.48 o 
   2  14   9        0.54        4.25      4.98 o 
   3  14   9       33.08       37.52      6.52 o 
  -3  15   9       25.64       17.48      6.91 o 
  -2  15   9       56.83       73.00      6.71 o 
  -1  15   9       49.95       57.15      6.04 o 
   0  15   9        9.28        9.25      3.17 o 
   1  15   9       28.29       36.50      4.01 o 
   2  15   9       22.30       22.14      5.08 o 
  -2  16   9        1.47        0.47      2.97 o 
  -1  16   9       18.72       14.26      4.13 o 
   0  16   9        7.05        2.85      2.79 o 
   1  16   9       16.05        3.66      2.66 o 
   2  16   9      158.33      186.75     10.47 o 
  -1  17   9        3.27        4.80      2.93 o 
   0  17   9       21.25       19.83      5.94 o 
  -6   0  10       81.76       84.47      6.06 o 
  -4   0  10      114.72      119.87      6.13 o 
  -2   0  10    13358.04    14281.05    186.90 o 
   0   0  10     3971.28     4077.49     51.15 o 
   2   0  10      329.62      312.17      4.60 o 
   4   0  10       13.12       11.24      2.20 o 
  -6   1  10       11.67        7.06      2.70 o 
  -5   1  10        0.33       -0.54      1.69 o 
  -4   1  10       35.94       31.41      2.44 o 
  -3   1  10      144.88      159.69      4.42 o 
  -2   1  10     3451.77     3479.37     38.85 o 
  -1   1  10     1806.08     1889.22     16.32 o 
   0   1  10      282.99      329.36      4.56 o 
   1   1  10     1846.09     1967.50     16.75 o 
   2   1  10       44.35       40.62      1.70 o 
   3   1  10      795.95      827.81      8.39 o 
   4   1  10       30.40       29.18      1.90 o 
   5   1  10       69.21       82.49      2.58 o 
  -6   2  10        4.38        2.74      2.32 o 
  -5   2  10      136.83      145.97      4.05 o 
  -4   2  10       17.88       19.63      2.41 o 
  -3   2  10       61.29       53.33      2.57 o 
  -2   2  10      199.87      195.75      3.95 o 
  -1   2  10      172.68      185.69      4.19 o 
   0   2  10        2.35        4.62      1.78 o 
   1   2  10      253.23      256.81      3.62 o 
   2   2  10       25.95       27.55      1.45 o 
   3   2  10        0.09       -0.77      1.20 o 
   4   2  10        2.25        3.62      1.50 o 
   5   2  10        0.71       -0.97      1.38 o 
  -6   3  10        5.43        5.40      2.71 o 
  -5   3  10       69.78       73.28      3.51 o 
  -4   3  10      255.56      257.75      4.89 o 
  -3   3  10      648.37      665.06      7.38 o 
  -2   3  10        0.31        1.45      1.79 o 
  -1   3  10       96.37      107.72      3.62 o 
   0   3  10        0.40        1.25      1.41 o 
   1   3  10     1872.95     1914.78     16.43 o 
   2   3  10       22.58       26.98      1.69 o 
   3   3  10      603.09      595.01      6.72 o 
   4   3  10       11.81       14.42      1.60 o 
   5   3  10        9.41        3.02      1.51 o 
  -6   4  10       50.00       60.98      3.61 o 
  -5   4  10      149.32      170.94      4.07 o 
  -4   4  10      852.91      858.19      9.66 o 
  -3   4  10       60.16       64.93      2.70 o 
  -2   4  10        2.28        2.29      1.58 o 
  -1   4  10       96.65      116.02      2.98 o 
   0   4  10      904.88      896.60     12.31 o 
   1   4  10        0.25        0.70      1.13 o 
   2   4  10       51.91       54.17      1.84 o 
   3   4  10      564.82      562.12      6.83 o 
   4   4  10       30.55       27.83      1.60 o 
   5   4  10       31.41       24.90      4.22 o 
  -6   5  10        1.79        1.06      1.91 o 
  -5   5  10       29.01       37.13      2.93 o 
  -4   5  10      426.59      423.43      6.39 o 
  -3   5  10      132.96      135.06      3.94 o 
  -2   5  10      342.43      343.44      4.76 o 
  -1   5  10      237.31      223.26      3.31 o 
   0   5  10       24.83       23.59      2.25 o 
   1   5  10       30.31       22.60      1.59 o 
   2   5  10       87.21       78.84      1.48 o 
   3   5  10       11.56        9.76      1.56 o 
   4   5  10      706.95      652.06     13.33 o 
   5   5  10        7.64        3.71      3.66 o 
  -6   6  10        9.84       11.34      2.51 o 
  -5   6  10       25.73       24.56      2.47 o 
  -4   6  10        2.25        2.53      2.14 o 
  -3   6  10      356.65      333.94      5.13 o 
  -2   6  10        7.49        9.22      2.27 o 
  -1   6  10      238.20      264.85      3.86 o 
   0   6  10      175.09      186.22      2.79 o 
   1   6  10      136.14      132.58      1.99 o 
   2   6  10       12.14       11.11      1.28 o 
   3   6  10       93.19       99.44      2.25 o 
   4   6  10      102.06       86.97      5.48 o 
   5   6  10        3.81       -1.00      4.35 o 
  -6   7  10       14.28       12.31      3.16 o 
  -5   7  10       24.87       28.52      2.79 o 
  -4   7  10      237.39      228.71      5.87 o 
  -3   7  10        0.88        1.57      1.68 o 
  -2   7  10        0.28        0.93      1.62 o 
  -1   7  10      172.48      183.75      3.31 o 
   0   7  10       57.60       62.55      1.93 o 
   1   7  10        0.94        1.12      0.51 o 
   2   7  10       91.65       92.77      2.45 o 
   3   7  10      156.28      140.77      8.74 o 
   4   7  10       56.55       59.43      6.27 o 
   5   7  10        7.13        1.08      3.66 o 
  -5   8  10      103.03       97.64      3.69 o 
  -4   8  10      126.29      130.38      3.67 o 
  -3   8  10       10.41       15.30      2.14 o 
  -2   8  10       27.62       23.30      2.40 o 
  -1   8  10       14.22       19.15      2.18 o 
   0   8  10      146.36      150.32      3.01 o 
   1   8  10      367.60      354.48      5.28 o 
   2   8  10      240.94      238.70      3.54 o 
   3   8  10      446.19      414.55     10.67 o 
   4   8  10        8.48        6.10      4.90 o 
   5   8  10       39.57       49.53     14.88 o 
  -5   9  10        0.76        3.33      2.24 o 
  -4   9  10       40.78       44.13      3.23 o 
  -3   9  10       78.41       84.52      3.39 o 
  -2   9  10       54.87       53.80      2.58 o 
  -1   9  10       23.24       22.82      2.04 o 
   0   9  10       89.39       77.23      2.33 o 
   1   9  10       80.47       80.94      3.45 o 
   2   9  10      660.29      614.54     13.75 o 
   3   9  10       54.30       69.81      5.16 o 
   4   9  10        5.14        5.12      5.05 o 
  -5  10  10        1.21        0.56      2.13 o 
  -4  10  10       70.50       79.63      3.70 o 
  -3  10  10       38.71       34.92      2.71 o 
  -2  10  10       86.56       76.29      3.75 o 
  -1  10  10        0.26        0.17      1.45 o 
   0  10  10       39.21       40.68      2.58 o 
   1  10  10      282.48      297.72      6.18 o 
   2  10  10       13.23       16.28      1.67 o 
   3  10  10       24.97       19.24      4.40 o 
   4  10  10        0.73        2.99      5.10 o 
  -5  11  10       70.52       63.05      8.06 o 
  -4  11  10      199.10      185.97      7.05 o 
  -3  11  10       37.47       35.48      4.55 o 
  -2  11  10        0.79        2.12      1.71 o 
  -1  11  10        5.92        3.68      1.70 o 
   0  11  10      154.92      155.26      4.74 o 
   1  11  10        4.92        4.98      1.82 o 
   2  11  10      396.64      352.49     13.12 o 
   3  11  10       18.78       15.83      7.35 o 
   4  11  10       44.00       46.66     15.08 o 
  -4  12  10        0.14       -0.54      2.00 o 
  -3  12  10      116.90      118.64      3.95 o 
  -2  12  10       36.92       36.30      2.54 o 
  -1  12  10      117.46      111.36      3.79 o 
   0  12  10      156.32      160.27      4.80 o 
   1  12  10       27.27       32.19      2.04 o 
   2  12  10        0.20        0.03      0.67 o 
   3  12  10        9.36       17.47      4.78 o 
   4  12  10        1.26        0.70      4.28 o 
  -4  13  10        0.18       -0.42      1.69 o 
  -3  13  10       30.16       26.21      2.63 o 
  -2  13  10       33.97       34.13      3.00 o 
  -1  13  10        2.28        3.26      2.07 o 
   0  13  10      219.23      234.79      6.02 o 
   1  13  10        3.58        3.84      2.06 o 
   2  13  10       71.18       77.84      5.96 o 
   3  13  10        2.99       10.63      5.27 o 
  -3  14  10       49.64       45.72      3.75 o 
  -2  14  10       82.58       86.81      3.85 o 
  -1  14  10       43.60       35.67      4.06 o 
   0  14  10      170.19      174.06      6.33 o 
   1  14  10       33.89       30.40      4.36 o 
   2  14  10        0.76        6.34      4.61 o 
   3  14  10       10.09       14.13      5.17 o 
  -3  15  10      119.12      121.34      5.56 o 
  -2  15  10       30.30       28.47      4.62 o 
  -1  15  10       11.93        8.28      4.52 o 
   0  15  10        3.98        2.24      2.69 o 
   1  15  10        0.15       -1.74      2.75 o 
   2  15  10        8.91       10.22      5.33 o 
  -2  16  10       71.60       80.77      5.89 o 
  -1  16  10       34.44       32.44      7.61 o 
   0  16  10       19.11        0.58      3.68 o 
   1  16  10       41.71       57.68     17.68 o 
  -1  17  10       27.28        9.85     14.00 o 
   0  17  10        0.89        3.09      3.16 o 
  -5   0  11      101.05       99.89      5.68 o 
  -3   0  11      488.43      450.81      9.05 o 
  -1   0  11      426.38      417.85      8.67 o 
   1   0  11      358.33      337.48      8.26 o 
   3   0  11       28.55       25.95      3.59 o 
   5   0  11        8.62        7.48      2.82 o 
  -6   1  11        0.49        0.85      2.05 o 
  -5   1  11       15.04       15.12      2.70 o 
  -4   1  11      145.69      148.20      4.52 o 
  -3   1  11       72.71       72.84      3.43 o 
  -2   1  11     3639.94     3732.55     34.76 o 
  -1   1  11       17.62       19.60      2.42 o 
   0   1  11       22.36       22.35      2.44 o 
   1   1  11      220.41      236.22      3.84 o 
   2   1  11      244.57      228.84      3.10 o 
   3   1  11       88.11       85.42      3.30 o 
   4   1  11      104.10      105.58      3.24 o 
   5   1  11       70.52       67.68      2.83 o 
  -6   2  11        0.04        0.37      2.10 o 
  -5   2  11        3.72        2.07      2.04 o 
  -4   2  11       29.67       36.24      3.40 o 
  -3   2  11      195.88      195.66      3.93 o 
  -2   2  11      142.92      112.51      3.78 o 
  -1   2  11     2588.24     2656.59     23.29 o 
   0   2  11      596.88      631.91      7.35 o 
   1   2  11      181.74      161.09      3.24 o 
   2   2  11       64.50       60.61      1.86 o 
   3   2  11      904.06      890.69     10.26 o 
   4   2  11        2.95        1.72      1.39 o 
   5   2  11        7.49        7.04      1.95 o 
  -6   3  11       17.58       11.90      3.59 o 
  -5   3  11      110.59      112.25      4.32 o 
  -4   3  11       60.35       57.12      3.29 o 
  -3   3  11      102.54      106.63      3.46 o 
  -2   3  11       16.29       17.48      2.30 o 
  -1   3  11       52.49       64.10      2.64 o 
   0   3  11        5.70        7.51      2.01 o 
   1   3  11       69.37       54.47      2.41 o 
   2   3  11       42.82       43.13      1.61 o 
   3   3  11      159.77      154.13      3.41 o 
   4   3  11        0.02       -1.05      1.18 o 
   5   3  11       82.16       76.03      2.59 o 
  -6   4  11        3.69        3.11      2.38 o 
  -5   4  11        0.32        1.40      2.07 o 
  -4   4  11       10.85       13.96      2.95 o 
  -3   4  11      236.33      246.64      4.60 o 
  -2   4  11        2.55        2.11      1.56 o 
  -1   4  11       12.10       23.61      2.37 o 
   0   4  11       55.40       55.93      3.25 o 
   1   4  11      309.27      340.59      5.06 o 
   2   4  11       12.13       11.52      1.81 o 
   3   4  11      692.24      683.83      7.41 o 
   4   4  11       25.41       22.66      1.44 o 
   5   4  11        1.03        0.32      2.46 o 
  -6   5  11       17.08       15.69      2.83 o 
  -5   5  11       72.68       79.28      3.46 o 
  -4   5  11        6.54        4.17      2.35 o 
  -3   5  11       36.28       39.13      2.84 o 
  -2   5  11       97.83       96.68      3.05 o 
  -1   5  11        2.02       -0.28      1.16 o 
   0   5  11      409.20      421.12      5.56 o 
   1   5  11       40.53       33.58      2.53 o 
   2   5  11       28.24       32.31      1.35 o 
   3   5  11       99.79       96.27      2.65 o 
   4   5  11       55.69       49.90      2.84 o 
   5   5  11        2.74       -0.71      3.65 o 
  -6   6  11       10.68        8.74      2.95 o 
  -5   6  11       78.17       72.37      3.51 o 
  -4   6  11        0.93        1.87      2.03 o 
  -3   6  11      105.37      101.92      3.34 o 
  -2   6  11      290.47      296.60      4.66 o 
  -1   6  11      505.56      485.73      5.33 o 
   0   6  11       22.68       27.82      1.71 o 
   1   6  11      224.23      227.83      3.68 o 
   2   6  11      133.00      129.70      2.71 o 
   3   6  11      321.99      315.20      7.45 o 
   4   6  11        0.68        0.22      1.07 o 
   5   6  11       69.86       81.61      5.56 o 
  -5   7  11        0.03        2.89      2.94 o 
  -4   7  11        4.93        9.72      2.29 o 
  -3   7  11       98.02       90.21      3.21 o 
  -2   7  11        9.25       11.23      2.08 o 
  -1   7  11       21.78       31.33      2.22 o 
   0   7  11      216.97      214.82      3.31 o 
   1   7  11     1276.27     1216.12      9.43 o 
   2   7  11        3.77        1.71      0.95 o 
   3   7  11        0.55        1.46      1.00 o 
   4   7  11        1.73        2.56      3.26 o 
   5   7  11       10.33        4.58      4.05 o 
  -5   8  11        7.33        7.52      2.34 o 
  -4   8  11       45.57       52.96      3.13 o 
  -3   8  11      141.71      151.85      3.77 o 
  -2   8  11       50.19       49.57      3.03 o 
  -1   8  11        0.98        2.18      1.44 o 
   0   8  11       18.27       17.13      1.94 o 
   1   8  11      284.60      279.66      4.41 o 
   2   8  11        6.43        6.61      1.56 o 
   3   8  11       30.64       36.57      9.34 o 
   4   8  11       16.21        8.43      4.23 o 
  -5   9  11        1.42        1.48      2.03 o 
  -4   9  11        3.25        3.93      2.72 o 
  -3   9  11      163.49      163.08      4.16 o 
  -2   9  11        0.93        2.85      1.90 o 
  -1   9  11       19.97       19.30      2.35 o 
   0   9  11        0.77        0.61      0.99 o 
   1   9  11      374.62      376.57      5.85 o 
   2   9  11       34.61       34.48      3.11 o 
   3   9  11        1.03        5.20      5.22 o 
   4   9  11       15.56       14.07      6.66 o 
  -5  10  11       15.17       15.63      2.58 o 
  -4  10  11      603.77      604.48      8.06 o 
  -3  10  11      236.02      225.11      5.21 o 
  -2  10  11      139.86      129.40      4.28 o 
  -1  10  11       65.33       66.15      2.54 o 
   0  10  11       28.19       30.14      1.74 o 
   1  10  11      251.52      235.83      5.05 o 
   2  10  11      148.88      157.43      6.43 o 
   3  10  11      351.05      349.86      9.14 o 
   4  10  11       26.72       16.72     10.78 o 
  -5  11  11       78.58       80.63      3.96 o 
  -4  11  11       37.37       32.91      2.99 o 
  -3  11  11      179.63      184.77      5.71 o 
  -2  11  11       24.21       17.83      3.28 o 
  -1  11  11        0.19       -1.31      1.58 o 
   0  11  11       51.50       58.16      3.13 o 
   1  11  11       15.46       17.66      3.04 o 
   2  11  11        3.98        2.46      1.55 o 
   3  11  11        0.66        0.39      3.19 o 
   4  11  11       20.29       12.99      7.25 o 
  -4  12  11       25.88       32.10      2.86 o 
  -3  12  11       13.37       10.72      2.34 o 
  -2  12  11        2.68        2.89      2.25 o 
  -1  12  11        1.38        0.77      1.70 o 
   0  12  11      855.58      925.02     22.24 o 
   1  12  11        9.74        6.86      1.66 o 
   2  12  11       35.79       48.14      6.35 o 
   3  12  11        1.11       -2.31      3.89 o 
  -4  13  11        1.59        1.24      2.66 o 
  -3  13  11        3.10        4.07      2.14 o 
  -2  13  11       50.18       45.16      2.86 o 
  -1  13  11      131.24      150.52      5.06 o 
   0  13  11       95.72       78.51      3.87 o 
   1  13  11       39.93       40.41      3.03 o 
   2  13  11       64.51       62.67      7.01 o 
   3  13  11       11.97       16.31      5.20 o 
  -3  14  11       77.25       80.80      7.30 o 
  -2  14  11        2.95        2.22      2.30 o 
  -1  14  11      236.73      216.54      6.76 o 
   0  14  11        1.77        2.28      2.50 o 
   1  14  11       75.70       98.25      8.56 o 
   2  14  11        3.31        3.35      3.97 o 
  -3  15  11        9.53        8.98      3.47 o 
  -2  15  11       21.74       19.61      3.03 o 
  -1  15  11        0.00        0.57      2.32 o 
   0  15  11        9.01        2.44      4.54 o 
   1  15  11       12.82       11.50      3.51 o 
   2  15  11        1.41        0.33      3.43 o 
  -2  16  11       16.84       23.48      4.86 o 
  -1  16  11        0.26       -0.31      2.98 o 
   0  16  11       12.73        3.85      4.15 o 
   1  16  11       15.67       18.15      5.94 o 
  -6   0  12        2.16        3.36      4.00 o 
  -4   0  12        8.67        7.49      3.01 o 
  -2   0  12     3830.85     4006.74    121.73 o 
   0   0  12     3181.80     3416.96     55.63 o 
   2   0  12      166.59      152.74      6.20 o 
   4   0  12       82.51       91.32      4.50 o 
  -6   1  12       17.65        5.15      2.87 o 
  -5   1  12       62.76       73.79      4.80 o 
  -4   1  12       46.05       47.75      3.25 o 
  -3   1  12      134.52      136.78      4.10 o 
  -2   1  12     1464.24     1451.62     14.31 o 
  -1   1  12      541.62      532.72      6.45 o 
   0   1  12       28.74       32.98      2.42 o 
   1   1  12      287.36      283.26      4.23 o 
   2   1  12       17.58       19.33      1.90 o 
   3   1  12      659.80      657.75      7.91 o 
   4   1  12       18.12       21.12      1.96 o 
   5   1  12        3.87        3.36      1.75 o 
  -6   2  12        9.26        5.62      2.80 o 
  -5   2  12      216.93      223.31      5.95 o 
  -4   2  12       17.09       17.46      2.87 o 
  -3   2  12      309.64      302.62      5.45 o 
  -2   2  12      119.97      132.38      4.11 o 
  -1   2  12        1.70        0.86      1.58 o 
   0   2  12       75.16       86.02      2.92 o 
   1   2  12      711.11      695.30      8.43 o 
   2   2  12      304.24      295.99      6.43 o 
   3   2  12      957.60      942.58      9.78 o 
   4   2  12       64.16       68.84      2.41 o 
   5   2  12        4.30        2.73      1.74 o 
  -6   3  12        6.06        3.63      2.46 o 
  -5   3  12      126.57      121.69      4.28 o 
  -4   3  12      351.94      360.54      6.69 o 
  -3   3  12       19.60       19.09      2.77 o 
  -2   3  12       11.19       12.65      2.50 o 
  -1   3  12      240.53      233.99      4.18 o 
   0   3  12      340.27      351.16      5.42 o 
   1   3  12      184.19      192.46      4.33 o 
   2   3  12       83.65       96.60      2.22 o 
   3   3  12      156.14      149.54      3.53 o 
   4   3  12        0.02       -1.30      1.30 o 
   5   3  12        4.21        2.60      1.63 o 
  -6   4  12        1.75       -0.03      2.02 o 
  -5   4  12        0.16       -0.87      1.96 o 
  -4   4  12        1.29        1.59      2.21 o 
  -3   4  12      180.47      163.43      4.12 o 
  -2   4  12      358.94      372.05      5.66 o 
  -1   4  12       28.78       24.98      2.54 o 
   0   4  12      610.67      647.12      7.12 o 
   1   4  12       44.40       45.08      2.45 o 
   2   4  12        0.00       -0.07      1.20 o 
   3   4  12        0.24       -0.38      1.14 o 
   4   4  12       84.71       87.07      2.29 o 
   5   4  12        1.00        2.01      2.09 o 
  -6   5  12        9.32        5.23      2.60 o 
  -5   5  12      100.54      103.12      4.14 o 
  -4   5  12      184.03      172.74      4.34 o 
  -3   5  12        8.87        5.22      2.22 o 
  -2   5  12      170.63      185.65      3.99 o 
  -1   5  12       66.22       46.18      2.90 o 
   0   5  12      142.88      155.96      3.44 o 
   1   5  12      674.97      698.73      8.03 o 
   2   5  12       42.68       44.35      1.68 o 
   3   5  12       16.47       14.49      1.46 o 
   4   5  12      152.74      135.12      4.65 o 
   5   5  12        7.64        1.19      3.00 o 
  -6   6  12       18.80       13.09      2.85 o 
  -5   6  12      109.87      106.38      4.25 o 
  -4   6  12      108.83      112.96      4.14 o 
  -3   6  12      609.09      600.06      8.74 o 
  -2   6  12       10.53       10.28      2.06 o 
  -1   6  12      127.17      132.75      3.26 o 
   0   6  12     1055.70     1133.35     11.65 o 
   1   6  12      158.15      146.79      3.12 o 
   2   6  12       24.54       25.02      1.33 o 
   3   6  12        0.11        0.07      0.60 o 
   4   6  12        1.01       -0.03      0.58 o 
   5   6  12        1.34        3.20      3.58 o 
  -5   7  12        0.01       -0.07      2.20 o 
  -4   7  12       38.04       36.81      3.19 o 
  -3   7  12       50.02       48.98      3.18 o 
  -2   7  12      385.19      393.24      5.63 o 
  -1   7  12       39.66       46.12      2.72 o 
   0   7  12       74.85       81.40      2.67 o 
   1   7  12      793.04      790.57      6.86 o 
   2   7  12        3.17        4.86      1.19 o 
   3   7  12       11.29        8.90      1.78 o 
   4   7  12       79.87       88.95      5.67 o 
  -5   8  12       64.50       75.90      4.10 o 
  -4   8  12       15.92       15.73      2.56 o 
  -3   8  12        1.35       -0.95      2.16 o 
  -2   8  12      214.33      210.91      4.11 o 
  -1   8  12       52.74       54.28      2.90 o 
   0   8  12        0.91        3.23      1.26 o 
   1   8  12      108.61      112.83      3.37 o 
   2   8  12       21.69       16.39      2.13 o 
   3   8  12       45.50       56.42      5.97 o 
   4   8  12       72.61       84.28      7.66 o 
  -5   9  12        8.75        5.92      2.81 o 
  -4   9  12        1.12        2.60      2.04 o 
  -3   9  12      465.53      445.77      6.48 o 
  -2   9  12       31.12       33.42      2.66 o 
  -1   9  12      265.11      268.81      4.40 o 
   0   9  12       21.14       24.86      2.16 o 
   1   9  12      994.31      982.28     11.21 o 
   2   9  12       42.93       41.90      1.99 o 
   3   9  12        3.90        3.93      4.37 o 
   4   9  12        1.07        1.08      3.96 o 
  -5  10  12        0.20        2.33      2.12 o 
  -4  10  12      307.38      306.15      6.93 o 
  -3  10  12        4.32        5.22      2.22 o 
  -2  10  12        0.58        2.50      1.85 o 
  -1  10  12        3.17        4.39      2.74 o 
   0  10  12       50.76       57.33      2.01 o 
   1  10  12      580.09      598.28      9.05 o 
   2  10  12        1.07       -0.35      0.94 o 
   3  10  12        0.73        1.54      5.02 o 
   4  10  12       20.90       33.94     11.55 o 
  -4  11  12      138.78      129.36      4.58 o 
  -3  11  12        0.20        5.13      2.40 o 
  -2  11  12      147.56      147.72      3.90 o 
  -1  11  12       64.80       71.72      3.08 o 
   0  11  12      199.44      181.45      5.95 o 
   1  11  12       25.57       30.81      2.25 o 
   2  11  12       24.45       17.85      2.98 o 
   3  11  12       28.93       25.91      5.14 o 
  -4  12  12      127.01      112.61      4.82 o 
  -3  12  12       20.40       21.68      3.14 o 
  -2  12  12        1.82        3.38      2.23 o 
  -1  12  12       90.12       76.87      2.98 o 
   0  12  12        0.01        1.24      2.59 o 
   1  12  12       66.20       60.65      3.01 o 
   2  12  12       24.12       22.08      2.47 o 
   3  12  12        1.63       -2.23      3.98 o 
  -4  13  12       11.61        8.85      3.07 o 
  -3  13  12       26.13       20.94      3.67 o 
  -2  13  12       40.32       39.81      3.13 o 
  -1  13  12      617.50      586.91     15.03 o 
   0  13  12       94.64      114.52      6.38 o 
   1  13  12       27.73       29.60      2.59 o 
   2  13  12        5.91       13.31      6.73 o 
   3  13  12       15.90       21.68      6.18 o 
  -3  14  12       17.50       20.07      3.17 o 
  -2  14  12       33.98       38.19      3.35 o 
  -1  14  12      189.22      198.81      6.06 o 
   0  14  12       37.06       28.60      8.94 o 
   1  14  12        3.48        5.70      3.64 o 
   2  14  12        2.41        6.60      4.48 o 
  -2  15  12        2.31        4.39      2.55 o 
  -1  15  12        9.09        4.60      3.00 o 
   0  15  12       26.74       20.95     13.47 o 
   1  15  12       46.24       56.52      4.79 o 
   2  15  12        0.67        4.72      5.11 o 
  -1  16  12      106.66      117.42      6.84 o 
   0  16  12       41.88       35.33     21.44 o 
  -5   0  13       11.99       16.62      3.96 o 
  -3   0  13        0.02        0.25      2.55 o 
  -1   0  13       99.61      100.51      7.45 o 
   1   0  13        1.02        2.30      2.54 o 
   3   0  13        0.18        1.57      3.93 o 
   5   0  13       26.49       18.80      2.93 o 
  -6   1  13        0.04       -0.91      2.36 o 
  -5   1  13        1.45        2.03      2.17 o 
  -4   1  13      187.57      193.55      4.64 o 
  -3   1  13      325.66      317.88      7.44 o 
  -2   1  13      941.39      987.39     10.81 o 
  -1   1  13       40.00       41.88      2.92 o 
   0   1  13       36.10       30.12      2.77 o 
   1   1  13       21.04       18.27      2.38 o 
   2   1  13      214.00      197.84      3.73 o 
   3   1  13      381.41      392.96      5.53 o 
   4   1  13       31.57       34.42      2.77 o 
   5   1  13       34.25       48.41      2.62 o 
  -6   2  13       10.13        4.28      2.96 o 
  -5   2  13       76.70       79.84      3.99 o 
  -4   2  13        5.03        3.95      2.40 o 
  -3   2  13       14.16       15.89      2.79 o 
  -2   2  13      138.80      139.86      4.29 o 
  -1   2  13      202.88      207.37      4.20 o 
   0   2  13        3.11        3.38      1.71 o 
   1   2  13      381.69      379.96      5.50 o 
   2   2  13       75.25       81.18      2.70 o 
   3   2  13       88.93       92.30      3.34 o 
   4   2  13        0.81        0.31      1.49 o 
   5   2  13        0.18        0.87      1.40 o 
  -6   3  13        0.08        1.24      2.42 o 
  -5   3  13       23.90       17.17      2.95 o 
  -4   3  13       89.99       86.58      3.77 o 
  -3   3  13      200.53      203.32      4.63 o 
  -2   3  13       12.50        9.51      2.39 o 
  -1   3  13        3.83        6.14      2.01 o 
   0   3  13       10.76       10.74      2.15 o 
   1   3  13      220.83      228.48      3.94 o 
   2   3  13      123.82      112.37      2.69 o 
   3   3  13      350.68      332.22      4.84 o 
   4   3  13       25.70       22.39      3.39 o 
   5   3  13        2.69        0.71      1.51 o 
  -6   4  13        3.57        1.81      2.63 o 
  -5   4  13        0.82        3.31      2.43 o 
  -4   4  13      478.22      478.31      7.01 o 
  -3   4  13       63.70       62.20      3.40 o 
  -2   4  13      129.98      122.27      4.54 o 
  -1   4  13      477.11      474.89      6.73 o 
   0   4  13      686.84      719.09      8.37 o 
   1   4  13        5.79        8.09      2.16 o 
   2   4  13      661.68      653.52      9.00 o 
   3   4  13      219.06      214.61      4.06 o 
   4   4  13      218.67      214.06      5.13 o 
   5   4  13        0.65        2.72      3.05 o 
  -6   5  13        0.77       -1.76      2.54 o 
  -5   5  13      186.44      188.60      5.49 o 
  -4   5  13      101.62      110.27      4.02 o 
  -3   5  13      427.86      440.22      6.60 o 
  -2   5  13      169.86      175.68      4.07 o 
  -1   5  13      362.23      367.79      6.01 o 
   0   5  13     1002.69     1008.20     10.77 o 
   1   5  13        3.94        3.25      1.63 o 
   2   5  13       69.82       65.38      2.74 o 
   3   5  13       24.93       30.44      1.66 o 
   4   5  13       85.77       78.83      3.45 o 
   5   5  13        2.06        1.75      3.18 o 
  -5   6  13       15.09       14.02      3.38 o 
  -4   6  13      143.70      143.03      4.46 o 
  -3   6  13       96.41       98.68      4.17 o 
  -2   6  13     1095.30     1091.12     11.17 o 
  -1   6  13       44.35       47.60      3.02 o 
   0   6  13      477.56      475.18      6.32 o 
   1   6  13      588.78      586.99      8.10 o 
   2   6  13       28.60       23.80      3.51 o 
   3   6  13      135.32      128.14      3.44 o 
   4   6  13        7.67        6.75      1.14 o 
  -5   7  13       23.27       18.86      3.52 o 
  -4   7  13        1.82        2.71      2.27 o 
  -3   7  13      885.43      898.79      9.96 o 
  -2   7  13      105.73      111.37      3.74 o 
  -1   7  13       34.89       32.08      2.51 o 
   0   7  13      152.79      163.58      3.16 o 
   1   7  13        4.13        5.52      1.34 o 
   2   7  13       84.64       81.84      2.33 o 
   3   7  13       34.31       33.65      2.20 o 
   4   7  13       12.58       12.95      4.14 o 
  -5   8  13        5.51        5.60      3.09 o 
  -4   8  13        0.58        1.48      2.34 o 
  -3   8  13       66.02       66.07      4.26 o 
  -2   8  13      252.52      231.13      5.09 o 
  -1   8  13      213.25      225.61      4.15 o 
   0   8  13       82.37       84.01      2.57 o 
   1   8  13        6.56        6.81      0.84 o 
   2   8  13       52.96       55.75      2.26 o 
   3   8  13      106.99      100.14      8.09 o 
   4   8  13        0.42       -1.87      3.57 o 
  -5   9  13        1.25       -0.17      1.82 o 
  -4   9  13        0.66        0.72      2.21 o 
  -3   9  13      278.94      273.37      5.28 o 
  -2   9  13       20.97       22.09      2.92 o 
  -1   9  13       12.58       14.16      2.66 o 
   0   9  13      246.74      254.89      3.84 o 
   1   9  13       36.51       33.39      2.86 o 
   2   9  13      172.86      151.99      4.47 o 
   3   9  13        1.84        5.67      5.71 o 
   4   9  13       48.25       57.69      8.07 o 
  -5  10  13        0.72        1.11      2.16 o 
  -4  10  13       55.24       48.01      3.84 o 
  -3  10  13        3.70        4.64      2.34 o 
  -2  10  13       63.50       64.88      3.37 o 
  -1  10  13       25.32       27.91      2.31 o 
   0  10  13       45.96       46.92      3.17 o 
   1  10  13      985.66      983.22     12.21 o 
   2  10  13        0.16        0.97      1.13 o 
   3  10  13       28.86       31.51      8.91 o 
   4  10  13        0.73        3.45      4.14 o 
  -4  11  13       53.54       55.98      5.50 o 
  -3  11  13        0.07        2.06      2.52 o 
  -2  11  13       36.06       40.10      3.30 o 
  -1  11  13       23.89       25.70      2.34 o 
   0  11  13       24.02       31.60      1.83 o 
   1  11  13       16.11       18.48      2.51 o 
   2  11  13       93.54       77.39      5.58 o 
   3  11  13        1.88        4.29      6.02 o 
  -4  12  13        7.55        6.21      3.57 o 
  -3  12  13        8.71        7.15      2.89 o 
  -2  12  13       38.77       37.94      3.47 o 
  -1  12  13      275.09      277.61      5.22 o 
   0  12  13       55.20       50.75      2.20 o 
   1  12  13       29.17       20.12      2.58 o 
   2  12  13        0.72        0.23      4.34 o 
   3  12  13        7.99       22.94      5.42 o 
  -3  13  13        0.92        2.22      2.20 o 
  -2  13  13       65.86       62.38      4.97 o 
  -1  13  13      375.43      370.42     12.11 o 
   0  13  13       31.93       29.07      3.14 o 
   1  13  13        0.23        0.33      1.66 o 
   2  13  13       36.80       52.51      7.24 o 
  -3  14  13       33.80       34.26      6.95 o 
  -2  14  13       10.21        8.13      3.28 o 
  -1  14  13        0.77        2.02      2.11 o 
   0  14  13       63.17       80.17      3.98 o 
   1  14  13       10.79        8.53      2.54 o 
   2  14  13       13.11       20.95      6.61 o 
  -2  15  13        0.23       -1.77      3.38 o 
  -1  15  13        3.74        0.90      4.29 o 
   0  15  13        8.73        7.46      3.16 o 
   1  15  13       28.99       38.45     18.44 o 
  -1  16  13       42.55       38.00     11.38 o 
   0  16  13        0.01        1.93      3.27 o 
  -6   0  14        6.21        4.66      4.19 o 
  -4   0  14       18.36       18.87      4.45 o 
  -2   0  14      229.32      194.40      6.58 o 
   0   0  14      118.62      135.22      5.08 o 
   2   0  14      487.05      516.13      9.29 o 
   4   0  14       51.02       50.98      4.11 o 
  -6   1  14        2.10        1.39      2.75 o 
  -5   1  14       11.28       10.97      4.02 o 
  -4   1  14       75.68       76.10      4.02 o 
  -3   1  14       18.04       20.79      3.93 o 
  -2   1  14      252.76      266.02      5.24 o 
  -1   1  14      406.46      391.30      5.81 o 
   0   1  14       44.70       37.28      2.59 o 
   1   1  14       42.02       47.11      2.52 o 
   2   1  14        8.17        9.42      2.75 o 
   3   1  14       46.49       57.82      3.25 o 
   4   1  14       34.06       30.28      3.19 o 
   5   1  14        8.38        6.43      1.95 o 
  -6   2  14       13.86       10.79      5.15 o 
  -5   2  14       24.72       14.69      3.91 o 
  -4   2  14        0.27        0.35      2.17 o 
  -3   2  14     1547.92     1563.05     17.40 o 
  -2   2  14       48.35       54.09      3.51 o 
  -1   2  14       51.15       61.76      3.34 o 
   0   2  14      413.34      438.46      6.33 o 
   1   2  14        8.76        6.09      1.87 o 
   2   2  14       83.29       85.89      3.29 o 
   3   2  14      181.07      188.19      3.86 o 
   4   2  14       39.52       46.60      2.89 o 
   5   2  14        1.47        2.03      2.11 o 
  -6   3  14       15.30       11.94      5.79 o 
  -5   3  14        0.98        2.32      2.37 o 
  -4   3  14       24.08       25.56      3.70 o 
  -3   3  14       17.34       17.73      2.73 o 
  -2   3  14       12.08       16.00      3.20 o 
  -1   3  14      246.88      258.85      4.76 o 
   0   3  14      302.74      299.94      5.19 o 
   1   3  14      125.67      136.98      3.62 o 
   2   3  14      570.57      566.56      7.22 o 
   3   3  14      136.83      126.02      3.56 o 
   4   3  14        3.68        3.03      1.77 o 
   5   3  14       10.54        4.69      2.55 o 
  -6   4  14       13.84        6.59      3.18 o 
  -5   4  14       23.80       22.25      3.44 o 
  -4   4  14       28.26       29.56      3.14 o 
  -3   4  14      131.29      135.72      4.70 o 
  -2   4  14      514.98      519.82      7.95 o 
  -1   4  14      140.21      144.88      3.93 o 
   0   4  14       29.78       33.88      2.57 o 
   1   4  14      419.47      421.29      6.49 o 
   2   4  14        6.78        9.07      1.45 o 
   3   4  14       76.57       79.57      2.64 o 
   4   4  14      170.67      177.25      4.07 o 
  -5   5  14       11.45       14.00      3.15 o 
  -4   5  14       51.85       59.05      6.73 o 
  -3   5  14      208.36      209.13      5.00 o 
  -2   5  14      293.35      279.19      5.77 o 
  -1   5  14      295.87      294.71      5.30 o 
   0   5  14       70.36       82.34      3.19 o 
   1   5  14      108.55      105.64      3.30 o 
   2   5  14      594.20      587.37      5.73 o 
   3   5  14      169.87      156.18      4.26 o 
   4   5  14       23.94       19.76      1.79 o 
  -5   6  14        0.52        0.67      2.15 o 
  -4   6  14        1.45        1.92      2.38 o 
  -3   6  14        9.67        8.25      2.64 o 
  -2   6  14      815.76      804.87      8.94 o 
  -1   6  14     1460.89     1446.45     13.32 o 
   0   6  14      791.78      788.58      9.50 o 
   1   6  14       79.18       79.91      3.24 o 
   2   6  14      127.36      129.14      2.89 o 
   3   6  14       29.00       20.75      1.30 o 
   4   6  14       11.33        4.50      3.53 o 
  -5   7  14       61.53       70.51      4.70 o 
  -4   7  14      107.77      107.47      4.29 o 
  -3   7  14        2.62        3.37      2.28 o 
  -2   7  14      756.67      746.20      9.21 o 
  -1   7  14        5.94        7.03      1.93 o 
   0   7  14       18.67       29.33      2.73 o 
   1   7  14      136.74      129.15      4.27 o 
   2   7  14      180.23      178.15      4.04 o 
   3   7  14       30.75       29.56      3.00 o 
   4   7  14        0.80        6.30      3.85 o 
  -5   8  14       70.35       81.45      4.28 o 
  -4   8  14       18.30       15.36      3.13 o 
  -3   8  14       42.36       46.22      3.66 o 
  -2   8  14       44.02       47.48      2.94 o 
  -1   8  14       32.94       36.29      2.96 o 
   0   8  14        4.79        4.36      1.88 o 
   1   8  14        7.43        7.90      1.40 o 
   2   8  14        4.11        2.30      1.71 o 
   3   8  14        1.83        1.99      1.70 o 
   4   8  14       86.84       98.54      6.49 o 
  -5   9  14      114.56      103.57      4.62 o 
  -4   9  14       66.29       68.85      3.76 o 
  -3   9  14      101.18      111.91      4.31 o 
  -2   9  14       41.94       38.52      2.96 o 
  -1   9  14       10.26       16.76      2.35 o 
   0   9  14        9.43        7.82      2.30 o 
   1   9  14      298.32      279.71      5.29 o 
   2   9  14        6.03        4.58      1.94 o 
   3   9  14       30.34       39.15      6.37 o 
   4   9  14       93.16      103.01      7.82 o 
  -4  10  14      157.05      159.59      4.84 o 
  -3  10  14       19.24       16.97      2.96 o 
  -2  10  14        2.98        3.57      2.20 o 
  -1  10  14       40.92       54.09      3.08 o 
   0  10  14      185.59      169.40      4.10 o 
   1  10  14        4.82        4.82      2.24 o 
   2  10  14        2.18        0.97      1.24 o 
   3  10  14        7.59       10.72      5.54 o 
  -4  11  14        0.07       -0.56      2.64 o 
  -3  11  14        0.63       -0.26      1.92 o 
  -2  11  14        0.25       -1.60      2.05 o 
  -1  11  14      236.34      264.58      4.91 o 
   0  11  14        1.08        0.14      1.76 o 
   1  11  14        1.74        1.97      2.00 o 
   2  11  14       66.21       57.12      3.88 o 
   3  11  14        0.09       -4.46      5.27 o 
  -4  12  14       36.57       28.49      4.27 o 
  -3  12  14       26.58       24.70      3.32 o 
  -2  12  14        0.82        3.78      2.17 o 
  -1  12  14       62.50       64.91      4.46 o 
   0  12  14       12.81        5.76      1.86 o 
   1  12  14        0.05        0.66      1.85 o 
   2  12  14        0.69        3.84      4.97 o 
   3  12  14        3.59        8.31      5.61 o 
  -3  13  14        1.44        3.42      2.42 o 
  -2  13  14       11.91       10.10      2.84 o 
  -1  13  14      429.73      418.60      6.96 o 
   0  13  14       13.65        8.40      2.64 o 
   1  13  14       37.42       39.82      3.71 o 
   2  13  14        1.23        0.30      4.15 o 
  -3  14  14        2.75        0.05      2.18 o 
  -2  14  14        0.02        2.68      2.21 o 
  -1  14  14        2.26        0.44      1.85 o 
   0  14  14        3.71        4.12      2.48 o 
   1  14  14        6.72        2.30      1.79 o 
   2  14  14       23.23       28.91      8.48 o 
  -2  15  14       31.11       28.38      8.13 o 
  -1  15  14       13.83       12.00      5.13 o 
   0  15  14        4.20        3.62      2.60 o 
   1  15  14        4.68        8.58      5.93 o 
  -5   0  15       21.90       16.68      7.03 o 
  -3   0  15     1200.93     1234.75     41.13 o 
  -1   0  15        3.36        1.94      2.79 o 
   1   0  15      114.84      101.77      7.45 o 
   3   0  15      240.81      236.46      6.36 o 
  -6   1  15        1.13        4.46      2.89 o 
  -5   1  15       14.50        9.85      3.02 o 
  -4   1  15       49.81       56.58      4.79 o 
  -3   1  15     2309.27     2280.87     25.27 o 
  -2   1  15       12.64       17.35      2.82 o 
  -1   1  15        0.51        2.20      2.03 o 
   0   1  15      761.94      816.36      9.62 o 
   1   1  15        7.55        8.13      2.25 o 
   2   1  15      368.07      379.56      7.76 o 
   3   1  15       52.42       51.05      2.77 o 
   4   1  15       28.65       30.28      3.14 o 
  -6   2  15        1.10        2.77      2.98 o 
  -5   2  15       96.72       93.56      4.42 o 
  -4   2  15        1.30        2.82      2.46 o 
  -3   2  15      729.06      693.40     10.56 o 
  -2   2  15      191.82      192.27      5.18 o 
  -1   2  15      100.84      107.38      4.45 o 
   0   2  15       17.84       16.13      2.38 o 
   1   2  15       85.88       92.98      4.03 o 
   2   2  15     1132.52     1149.72     12.01 o 
   3   2  15        4.28        3.19      1.67 o 
   4   2  15        4.83        5.60      2.06 o 
  -5   3  15       36.85       35.37      4.46 o 
  -4   3  15      340.32      346.12      6.65 o 
  -3   3  15       16.00       11.25      3.34 o 
  -2   3  15        5.56        5.61      2.47 o 
  -1   3  15       61.19       64.60      4.43 o 
   0   3  15      311.49      309.83      5.52 o 
   1   3  15      239.86      233.68      4.50 o 
   2   3  15      511.38      531.95      6.98 o 
   3   3  15       20.65       23.87      2.25 o 
   4   3  15       90.79       93.74      3.83 o 
  -5   4  15       29.97       26.26      3.74 o 
  -4   4  15        1.64        0.25      2.22 o 
  -3   4  15       85.92       87.95      4.82 o 
  -2   4  15       18.95       20.48      3.01 o 
  -1   4  15       34.16       33.74      3.20 o 
   0   4  15      114.59      113.89      4.01 o 
   1   4  15      394.64      397.28      7.86 o 
   2   4  15      500.53      502.48      5.50 o 
   3   4  15      826.33      809.78      9.03 o 
   4   4  15       19.58       12.70      1.99 o 
  -5   5  15       74.49       75.11      4.31 o 
  -4   5  15       18.29       17.92      3.33 o 
  -3   5  15      124.53      134.00      4.32 o 
  -2   5  15      123.59      121.27      4.38 o 
  -1   5  15      144.30      139.92      4.53 o 
   0   5  15      113.12      108.37      3.79 o 
   1   5  15        2.84        5.90      1.94 o 
   2   5  15       46.72       47.13      2.13 o 
   3   5  15      121.65      109.91      3.23 o 
   4   5  15        1.47        0.16      1.68 o 
  -5   6  15        2.79        2.09      3.00 o 
  -4   6  15      277.88      286.99      6.40 o 
  -3   6  15       14.94       12.94      2.89 o 
  -2   6  15        5.08        2.67      2.31 o 
  -1   6  15      127.00      133.32      4.78 o 
   0   6  15        1.15        2.02      1.91 o 
   1   6  15       65.17       69.09      3.48 o 
   2   6  15        1.47       -0.19      0.98 o 
   3   6  15       84.58       64.26      3.59 o 
   4   6  15       55.37       58.26     27.47 o 
  -5   7  15        1.51        0.53      2.23 o 
  -4   7  15      117.87      130.87      5.28 o 
  -3   7  15       85.10       84.17      3.78 o 
  -2   7  15       13.27       14.56      2.74 o 
  -1   7  15        5.42        7.13      2.40 o 
   0   7  15       14.26       15.58      2.05 o 
   1   7  15      352.87      367.12      5.60 o 
   2   7  15       21.90       16.89      2.01 o 
   3   7  15      133.40      135.78      4.99 o 
   4   7  15       25.04       29.51      4.95 o 
  -5   8  15       34.68       34.67      3.90 o 
  -4   8  15        0.14       -1.14      2.30 o 
  -3   8  15       77.40       83.88      4.00 o 
  -2   8  15      110.09      103.97      3.70 o 
  -1   8  15       44.59       42.71      2.93 o 
   0   8  15     1105.14     1127.75     10.54 o 
   1   8  15      118.21      112.89      3.99 o 
   2   8  15       15.18       11.67      1.71 o 
   3   8  15       67.75       64.42      8.04 o 
   4   8  15       20.16       31.59      5.44 o 
  -5   9  15      206.47      230.28      6.95 o 
  -4   9  15       22.30       21.10      3.27 o 
  -3   9  15      143.06      153.38      4.76 o 
  -2   9  15       36.70       39.27      3.11 o 
  -1   9  15      133.81      143.36      4.36 o 
   0   9  15      329.43      348.08      4.77 o 
   1   9  15      502.58      484.75      7.77 o 
   2   9  15        2.55        3.65      1.70 o 
   3   9  15        9.78       14.62      5.61 o 
  -4  10  15        3.22        5.29      3.14 o 
  -3  10  15       58.81       61.05      3.76 o 
  -2  10  15        3.23        3.80      2.17 o 
  -1  10  15      174.17      177.95      5.33 o 
   0  10  15        0.82       -0.28      1.30 o 
   1  10  15      206.62      222.90      5.41 o 
   2  10  15       29.93       30.23      2.57 o 
   3  10  15       10.19       10.46      7.04 o 
  -4  11  15        1.22        1.62      2.55 o 
  -3  11  15       18.30       23.08      3.21 o 
  -2  11  15       18.54       18.26      2.89 o 
  -1  11  15        9.38        7.28      2.56 o 
   0  11  15        4.49        2.60      1.35 o 
   1  11  15        6.12       11.89      2.68 o 
   2  11  15        0.01       -1.33      3.15 o 
   3  11  15        7.88       12.64      6.06 o 
  -3  12  15        3.55        4.27      2.73 o 
  -2  12  15       25.93       22.46      3.20 o 
  -1  12  15      258.19      266.27      7.62 o 
   0  12  15       15.40       13.42      2.70 o 
   1  12  15        2.75        2.73      1.93 o 
   2  12  15       10.20       21.15      6.60 o 
  -3  13  15        3.10        1.25      2.32 o 
  -2  13  15       31.78       39.09      5.24 o 
  -1  13  15       41.84       50.30      4.44 o 
   0  13  15       12.93       11.53      2.92 o 
   1  13  15        1.20        1.61      1.83 o 
   2  13  15       32.73       43.69      7.90 o 
  -2  14  15       95.16       99.05      4.06 o 
  -1  14  15       21.28       13.35      4.49 o 
   0  14  15        5.27        5.18      3.94 o 
   1  14  15       22.75       24.52      8.27 o 
  -1  15  15       54.25       69.71      4.97 o 
   0  15  15       12.10        4.12      3.96 o 
  -4   0  16      609.22      609.09     17.04 o 
  -2   0  16        0.77       -0.11      2.60 o 
   0   0  16       57.00       64.62      5.46 o 
   2   0  16      504.85      502.20      9.94 o 
   4   0  16       38.11       26.59      4.69 o 
  -5   1  16       32.55       26.90      6.15 o 
  -4   1  16      108.99      101.41      5.32 o 
  -3   1  16       58.82       59.30      4.19 o 
  -2   1  16      220.01      211.78      6.17 o 
  -1   1  16       10.95       13.68      2.60 o 
   0   1  16      160.38      167.10      4.78 o 
   1   1  16        1.02        2.19      2.37 o 
   2   1  16      527.63      538.44      8.22 o 
   3   1  16      317.87      322.21      5.75 o 
   4   1  16        6.06        4.61      2.15 o 
  -5   2  16       10.25        9.65      3.20 o 
  -4   2  16       10.09        7.91      3.07 o 
  -3   2  16        4.00        3.59      3.06 o 
  -2   2  16      163.57      170.36      5.24 o 
  -1   2  16       14.58       13.98      3.15 o 
   0   2  16      154.02      157.45      4.42 o 
   1   2  16      123.15      111.40      3.86 o 
   2   2  16      855.60      868.06     10.01 o 
   3   2  16      130.40      139.36      3.73 o 
   4   2  16        0.93        0.38      1.80 o 
  -5   3  16        8.43        8.87      3.36 o 
  -4   3  16       64.28       68.49      4.00 o 
  -3   3  16       92.61       85.28      4.37 o 
  -2   3  16       27.82       30.38      3.28 o 
  -1   3  16        0.14       -2.41      2.41 o 
   0   3  16       63.57       59.84      3.58 o 
   1   3  16      190.82      188.42      5.00 o 
   2   3  16      167.03      165.67      4.09 o 
   3   3  16        0.85        1.05      1.58 o 
   4   3  16        2.29        1.53      2.04 o 
  -5   4  16        0.48        7.58      3.74 o 
  -4   4  16       37.62       31.19      3.45 o 
  -3   4  16        4.98        6.79      2.77 o 
  -2   4  16      625.75      635.33      9.09 o 
  -1   4  16      507.10      503.09      8.35 o 
   0   4  16        2.28        4.05      2.13 o 
   1   4  16       18.25       21.88      2.59 o 
   2   4  16      100.34      108.38      3.96 o 
   3   4  16        1.03        1.19      1.33 o 
   4   4  16        2.73        4.04      2.46 o 
  -5   5  16       10.36        8.85      3.43 o 
  -4   5  16       99.55      110.47      4.68 o 
  -3   5  16      196.40      207.66      5.49 o 
  -2   5  16      846.71      849.74     10.96 o 
  -1   5  16        1.36        0.11      1.82 o 
   0   5  16       38.35       47.20      3.08 o 
   1   5  16        5.67        4.81      2.13 o 
   2   5  16      134.51      132.76      2.75 o 
   3   5  16      531.32      528.05      6.61 o 
   4   5  16       16.40       13.29      6.11 o 
  -5   6  16        0.91       -0.45      2.25 o 
  -4   6  16       15.97       15.01      3.43 o 
  -3   6  16      201.34      188.46      6.13 o 
  -2   6  16      705.01      726.38     10.18 o 
  -1   6  16      902.46      892.90     10.87 o 
   0   6  16      144.13      140.92      4.93 o 
   1   6  16      263.55      257.62      5.06 o 
   2   6  16      191.45      192.64      3.82 o 
   3   6  16       26.14       25.48      1.66 o 
   4   6  16       98.68      111.12      9.44 o 
  -5   7  16       50.62       67.58      4.59 o 
  -4   7  16        1.59        0.46      3.10 o 
  -3   7  16        3.11        1.88      2.96 o 
  -2   7  16      538.27      549.53     10.12 o 
  -1   7  16        0.15       -0.33      1.75 o 
   0   7  16       15.92       19.49      2.04 o 
   1   7  16       16.97       10.77      2.50 o 
   2   7  16       19.60       15.42      1.35 o 
   3   7  16        6.72        9.18      1.63 o 
   4   7  16       17.13       16.19      6.96 o 
  -5   8  16       34.36       46.15      5.70 o 
  -4   8  16       51.24       49.17      4.21 o 
  -3   8  16       16.35       12.29      2.80 o 
  -2   8  16      181.28      193.44      5.72 o 
  -1   8  16        0.28       -0.61      1.85 o 
   0   8  16      161.37      164.33      4.20 o 
   1   8  16        7.53        8.63      1.89 o 
   2   8  16        0.00        1.04      1.51 o 
   3   8  16        8.06        9.76      6.32 o 
  -4   9  16        0.52        1.84      2.49 o 
  -3   9  16       39.80       44.49      3.47 o 
  -2   9  16        3.34        5.14      2.54 o 
  -1   9  16        0.33        1.86      1.90 o 
   0   9  16      649.33      652.90      9.67 o 
   1   9  16       15.34       13.82      1.47 o 
   2   9  16       39.49       38.99      4.94 o 
   3   9  16       17.75       16.26      5.96 o 
  -4  10  16        4.30        4.41      3.22 o 
  -3  10  16       49.65       48.26      3.72 o 
  -2  10  16      137.79      136.68      4.57 o 
  -1  10  16       57.40       60.29      3.41 o 
   0  10  16      184.38      182.87      3.95 o 
   1  10  16       15.11       15.18      2.43 o 
   2  10  16       36.52       33.97      3.01 o 
   3  10  16       11.20       12.36      7.43 o 
  -4  11  16       20.42       10.87      3.15 o 
  -3  11  16        2.89        2.38      2.43 o 
  -2  11  16       55.43       53.35      3.62 o 
  -1  11  16       27.11       29.22      2.65 o 
   0  11  16       84.16       78.57      3.01 o 
   1  11  16        0.08        0.89      1.74 o 
   2  11  16        0.70        0.23      4.10 o 
  -3  12  16        1.70        0.01      3.01 o 
  -2  12  16       60.12       63.87      4.93 o 
  -1  12  16       29.51       36.19      3.57 o 
   0  12  16        8.60        5.84      2.02 o 
   1  12  16       15.69       16.92      3.74 o 
   2  12  16       21.10       35.77      7.37 o 
  -3  13  16        6.31        5.91      4.09 o 
  -2  13  16       12.41       14.69      3.33 o 
  -1  13  16        2.33        2.29      2.14 o 
   0  13  16       80.20       84.84      8.15 o 
   1  13  16        0.22        3.32      2.62 o 
  -2  14  16       16.88       10.81      2.86 o 
  -1  14  16       22.68       26.73      6.11 o 
   0  14  16        7.29        9.29      3.00 o 
   1  14  16        0.03       -0.53      4.59 o 
  -5   0  17        2.53        3.93      3.85 o 
  -3   0  17      166.86      161.76      9.72 o 
  -1   0  17      150.86      148.85      6.31 o 
   1   0  17       45.41       43.60      4.23 o 
   3   0  17      325.98      337.31      8.22 o 
  -5   1  17        7.81        8.70      3.18 o 
  -4   1  17       60.90       53.77      4.43 o 
  -3   1  17       16.66       16.35      3.41 o 
  -2   1  17       14.62       13.59      3.66 o 
  -1   1  17      100.89      102.66      4.37 o 
   0   1  17        3.64        0.71      2.27 o 
   1   1  17       82.85       87.29      3.49 o 
   2   1  17        8.62       13.69      3.12 o 
   3   1  17       17.03       16.23      2.32 o 
   4   1  17        0.57        0.25      1.72 o 
  -5   2  17        0.31        2.81      2.78 o 
  -4   2  17        0.02        1.26      2.83 o 
  -3   2  17       76.22       79.66      4.96 o 
  -2   2  17      138.62      136.84      5.66 o 
  -1   2  17      427.74      414.41      7.80 o 
   0   2  17       48.11       57.54      3.67 o 
   1   2  17       17.56       15.04      2.65 o 
   2   2  17        2.46        0.42      1.81 o 
   3   2  17       54.31       59.49      3.20 o 
   4   2  17       24.13       18.86      2.99 o 
  -5   3  17        1.52        6.62      3.35 o 
  -4   3  17       80.90       79.43      4.77 o 
  -3   3  17       32.53       27.00      3.97 o 
  -2   3  17      538.41      518.21      8.21 o 
  -1   3  17       91.14      102.25      4.52 o 
   0   3  17       82.55       81.98      3.62 o 
   1   3  17       16.89       16.01      2.86 o 
   2   3  17      217.06      224.39      5.38 o 
   3   3  17        7.14        7.71      1.82 o 
   4   3  17        4.07        5.99      2.81 o 
  -5   4  17        5.27        5.82      3.13 o 
  -4   4  17        6.94        7.83      3.23 o 
  -3   4  17       62.23       62.45      4.03 o 
  -2   4  17      223.70      239.45      5.91 o 
  -1   4  17      176.06      175.88      5.63 o 
   0   4  17      138.46      136.78      4.19 o 
   1   4  17      659.30      669.77     14.05 o 
   2   4  17        5.18        5.70      2.21 o 
   3   4  17        9.54        8.21      1.73 o 
   4   4  17       35.13       48.69     11.43 o 
  -5   5  17        4.21        8.56      4.03 o 
  -4   5  17       55.21       66.21      4.12 o 
  -3   5  17      434.55      421.80      7.42 o 
  -2   5  17       94.07       94.72      4.86 o 
  -1   5  17       43.69       39.38      3.43 o 
   0   5  17       34.68       42.97      3.18 o 
   1   5  17       80.55       82.80      3.88 o 
   2   5  17       24.86       27.98      1.92 o 
   3   5  17       11.19       12.27      1.73 o 
   4   5  17        4.49       -2.74      5.25 o 
  -5   6  17        4.29        4.45      3.20 o 
  -4   6  17       70.01       80.53      4.57 o 
  -3   6  17        0.25        2.27      3.02 o 
  -2   6  17       34.75       41.15      3.20 o 
  -1   6  17      218.34      222.98      6.88 o 
   0   6  17      253.12      237.35      5.23 o 
   1   6  17       66.50       72.92      3.58 o 
   2   6  17        0.46        0.59      1.14 o 
   3   6  17       45.28       43.72      2.83 o 
  -5   7  17        3.92        3.84      3.16 o 
  -4   7  17        8.57       10.82      3.39 o 
  -3   7  17       65.98       73.33      4.05 o 
  -2   7  17        8.09        8.03      2.70 o 
  -1   7  17      684.31      683.80      8.25 o 
   0   7  17      152.07      169.87      4.97 o 
   1   7  17       13.53        8.47      2.53 o 
   2   7  17       19.14       19.83      2.28 o 
   3   7  17       28.41       29.61      2.15 o 
  -4   8  17        8.03        7.35      3.28 o 
  -3   8  17        9.01        9.53      2.80 o 
  -2   8  17        2.38        1.91      2.15 o 
  -1   8  17      122.81      121.37      4.41 o 
   0   8  17      713.91      702.23     12.10 o 
   1   8  17       53.97       58.11      2.49 o 
   2   8  17        7.31        4.80      2.17 o 
   3   8  17        6.35        9.91      8.74 o 
  -4   9  17       80.42       84.82      7.78 o 
  -3   9  17       18.16       21.57      3.64 o 
  -2   9  17        2.81        2.68      2.25 o 
  -1   9  17      292.55      290.34      5.39 o 
   0   9  17       86.23       86.80      2.98 o 
   1   9  17       95.40       95.76      3.91 o 
   2   9  17        6.00        4.08      1.70 o 
   3   9  17        0.37        4.29      5.12 o 
  -4  10  17        1.96        1.73      2.78 o 
  -3  10  17        1.95        3.33      2.50 o 
  -2  10  17        2.89        8.50      2.90 o 
  -1  10  17       49.40       57.11      3.13 o 
   0  10  17       87.92       91.60      2.94 o 
   1  10  17       75.65       72.61      8.45 o 
   2  10  17        0.21       -0.43      1.42 o 
  -3  11  17        3.19        4.52      3.11 o 
  -2  11  17       56.03       63.10      4.41 o 
  -1  11  17       25.44       33.38      3.47 o 
   0  11  17       30.32       31.85      2.41 o 
   1  11  17       10.20       10.12      2.49 o 
   2  11  17       32.33       36.70      8.37 o 
  -3  12  17        0.53        1.45      3.20 o 
  -2  12  17       25.68       15.78      3.34 o 
  -1  12  17       27.83       31.57      2.82 o 
   0  12  17       81.37       81.01      4.86 o 
   1  12  17        0.00        0.65      1.76 o 
   2  12  17        3.18        1.71      8.50 o 
  -2  13  17       30.20       21.74      4.55 o 
  -1  13  17      140.33      152.67      5.73 o 
   0  13  17       51.35       56.62      4.26 o 
   1  13  17       10.58        5.75      2.71 o 
  -1  14  17       15.40        8.01      4.21 o 
   0  14  17       41.65       55.60      4.15 o 
  -4   0  18      494.08      440.72     12.39 o 
  -2   0  18       23.34       22.65      5.73 o 
   0   0  18      354.19      312.21      9.63 o 
   2   0  18        0.70       -0.09      2.38 o 
   4   0  18       24.80       26.65      4.35 o 
  -5   1  18        0.08        2.21      2.90 o 
  -4   1  18       73.35       63.25      4.80 o 
  -3   1  18        8.52        4.39      3.03 o 
  -2   1  18        0.33        0.21      2.23 o 
  -1   1  18       55.49       58.69      3.72 o 
   0   1  18       28.09       30.12      3.35 o 
   1   1  18        0.00        1.65      2.19 o 
   2   1  18       57.13       59.57      3.69 o 
   3   1  18       23.76       21.84      2.39 o 
   4   1  18       39.76       58.99      3.46 o 
  -5   2  18        9.11       15.73      3.94 o 
  -4   2  18        2.19        3.68      2.95 o 
  -3   2  18      648.86      660.05     11.12 o 
  -2   2  18       12.36       10.80      3.37 o 
  -1   2  18        0.01        2.88      2.43 o 
   0   2  18        0.43        2.16      2.22 o 
   1   2  18        5.38       10.42      2.48 o 
   2   2  18       36.14       41.89      3.38 o 
   3   2  18       30.66       36.43      2.53 o 
   4   2  18       13.59       13.28      2.97 o 
  -5   3  18        1.95        3.78      3.09 o 
  -4   3  18       63.27       58.63      4.21 o 
  -3   3  18      157.12      181.68      6.36 o 
  -2   3  18       16.34       14.49      3.54 o 
  -1   3  18        9.33        8.68      3.09 o 
   0   3  18        4.41        4.67      2.57 o 
   1   3  18       18.28       18.19      2.72 o 
   2   3  18      934.45      929.77     11.14 o 
   3   3  18       20.99       21.36      2.26 o 
   4   3  18       18.47       14.44      2.72 o 
  -5   4  18       18.45       33.44      4.48 o 
  -4   4  18        0.00       -0.01      2.44 o 
  -3   4  18       23.04       26.68      3.58 o 
  -2   4  18       57.20       62.62      4.43 o 
  -1   4  18      228.31      226.93      5.51 o 
   0   4  18       67.02       60.70      5.01 o 
   1   4  18      148.23      146.77      6.18 o 
   2   4  18        5.44        8.26      2.97 o 
   3   4  18        0.30        1.78      1.72 o 
  -5   5  18        4.43        5.76      3.30 o 
  -4   5  18        0.03        1.09      2.56 o 
  -3   5  18        4.99        4.93      2.70 o 
  -2   5  18       42.14       37.89      3.76 o 
  -1   5  18      627.41      608.20      9.39 o 
   0   5  18       49.13       49.57      3.60 o 
   1   5  18       10.35       10.80      2.52 o 
   2   5  18      153.30      141.53      5.13 o 
   3   5  18        1.02        3.02      1.81 o 
  -5   6  18        6.73        8.51      3.78 o 
  -4   6  18       12.00       12.13      3.41 o 
  -3   6  18      122.17      115.33      4.83 o 
  -2   6  18       14.12       12.58      2.89 o 
  -1   6  18      163.65      171.60      5.25 o 
   0   6  18       25.79       21.14      3.04 o 
   1   6  18       23.83       23.07      3.31 o 
   2   6  18      137.47      127.46      3.44 o 
   3   6  18       15.88       15.71      2.24 o 
  -4   7  18        0.93        1.10      2.57 o 
  -3   7  18        6.50        4.00      2.85 o 
  -2   7  18      127.44      129.22      5.20 o 
  -1   7  18        3.79        4.47      2.16 o 
   0   7  18       76.18       74.26      3.88 o 
   1   7  18       81.13       89.81      3.77 o 
   2   7  18        0.03        0.87      0.95 o 
   3   7  18        3.04        4.66      2.34 o 
  -4   8  18        4.24        0.23      2.61 o 
  -3   8  18       26.61       29.32      5.05 o 
  -2   8  18       14.02       16.08      3.01 o 
  -1   8  18        3.95        4.75      2.62 o 
   0   8  18      336.38      325.86      5.27 o 
   1   8  18        1.21        1.60      1.31 o 
   2   8  18        0.76        0.84      2.78 o 
   3   8  18       12.21       13.69      7.01 o 
  -4   9  18        0.30       -0.23      2.46 o 
  -3   9  18       11.94        7.21      3.25 o 
  -2   9  18       56.52       64.58      4.13 o 
  -1   9  18      233.84      243.84      6.11 o 
   0   9  18       52.58       58.41      4.96 o 
   1   9  18       27.57       23.24      2.93 o 
   2   9  18        1.88        0.04      1.47 o 
  -3  10  18       17.74       13.21      3.43 o 
  -2  10  18       16.85       13.78      2.87 o 
  -1  10  18       92.58      104.48      4.16 o 
   0  10  18       66.92       58.26      3.09 o 
   1  10  18       31.21       27.71      3.54 o 
   2  10  18       74.95       74.13      5.27 o 
  -3  11  18       75.55       83.51      4.42 o 
  -2  11  18      273.32      292.22      6.41 o 
  -1  11  18        9.75        9.17      3.16 o 
   0  11  18       73.35       65.40      3.80 o 
   1  11  18       36.38       29.35      5.72 o 
   2  11  18       17.90       20.72      6.84 o 
  -2  12  18        4.22        4.62      2.80 o 
  -1  12  18       32.22       26.55      2.94 o 
   0  12  18        0.66        3.33      2.55 o 
   1  12  18        1.56        1.08      2.45 o 
  -2  13  18      113.18      113.16      5.38 o 
  -1  13  18       47.27       51.06      3.23 o 
   0  13  18       11.04        3.87      4.17 o 
  -5   0  19       41.89       28.64     11.16 o 
  -3   0  19        4.74        1.95      4.91 o 
  -1   0  19      397.15      406.34     10.37 o 
   1   0  19        0.34        2.24      3.77 o 
   3   0  19       62.41       72.56      4.66 o 
  -5   1  19       22.95       27.02      4.65 o 
  -4   1  19        1.33        1.30      3.17 o 
  -3   1  19      101.96      105.53      5.75 o 
  -2   1  19      188.38      185.26      6.71 o 
  -1   1  19        6.66        5.00      2.98 o 
   0   1  19      321.38      304.17      6.53 o 
   1   1  19       52.45       53.10      3.43 o 
   2   1  19       30.20       35.32      3.51 o 
   3   1  19       10.04        7.87      2.31 o 
  -5   2  19        0.46       -2.67      3.14 o 
  -4   2  19      131.32      134.06      5.24 o 
  -3   2  19       51.04       41.99     10.03 o 
  -2   2  19       28.53       21.28      3.57 o 
  -1   2  19       99.61       99.37      4.83 o 
   0   2  19      183.57      178.30      5.28 o 
   1   2  19       14.26       15.00      3.11 o 
   2   2  19      307.26      320.07      6.48 o 
   3   2  19       14.10        9.40      2.41 o 
  -5   3  19       13.69       20.62      4.59 o 
  -4   3  19        0.02        2.18      2.97 o 
  -3   3  19        0.02       -0.52      2.59 o 
  -2   3  19      137.74      130.35      4.99 o 
  -1   3  19      346.79      352.02      7.63 o 
   0   3  19        0.03        2.27      2.60 o 
   1   3  19      133.39      134.08      5.02 o 
   2   3  19       84.07       94.39      4.36 o 
   3   3  19        5.18        4.40      2.27 o 
  -5   4  19       12.57       14.00      3.82 o 
  -4   4  19      139.60      148.23      5.41 o 
  -3   4  19        1.99        3.61      3.07 o 
  -2   4  19        4.03        4.20      3.97 o 
  -1   4  19      264.31      270.43      6.22 o 
   0   4  19       19.36       20.71      3.31 o 
   1   4  19        1.47        5.69      2.79 o 
   2   4  19       19.92       17.76      3.12 o 
   3   4  19       16.79       18.89      2.74 o 
  -5   5  19       10.61       10.21      3.89 o 
  -4   5  19        0.46        0.93      2.86 o 
  -3   5  19        3.23        3.80      2.87 o 
  -2   5  19       25.06       23.76      3.62 o 
  -1   5  19       50.80       56.00      4.69 o 
   0   5  19       74.99       81.97      4.46 o 
   1   5  19       34.52       34.67      3.25 o 
   2   5  19       31.42       29.28      2.19 o 
   3   5  19        2.34        4.16      2.06 o 
  -4   6  19        3.68        3.27      2.87 o 
  -3   6  19       87.38       93.66      4.44 o 
  -2   6  19      136.76      136.49      4.46 o 
  -1   6  19       92.54       95.60      4.55 o 
   0   6  19      144.00      143.44      5.02 o 
   1   6  19        0.53        0.90      2.05 o 
   2   6  19       48.52       43.39      4.02 o 
   3   6  19        3.51        5.92      2.08 o 
  -4   7  19       40.30       25.10      8.95 o 
  -3   7  19        6.69        2.05      2.64 o 
  -2   7  19        4.84        2.02      2.29 o 
  -1   7  19        4.97        7.37      2.36 o 
   0   7  19      189.54      204.07      5.47 o 
   1   7  19       22.65       24.55      3.52 o 
   2   7  19        9.39       10.01      2.30 o 
   3   7  19       54.23       77.35     12.36 o 
  -4   8  19        0.59        1.05      2.93 o 
  -3   8  19        0.72       -0.34      2.52 o 
  -2   8  19       15.47        6.96      2.87 o 
  -1   8  19        1.27        0.99      2.18 o 
   0   8  19        3.57        4.17      1.88 o 
   1   8  19       17.69       16.32      3.07 o 
   2   8  19        2.05        1.77      2.39 o 
  -4   9  19       10.41        0.98      2.87 o 
  -3   9  19        2.45        1.78      2.77 o 
  -2   9  19        1.67        1.58      2.27 o 
  -1   9  19       22.57       21.54      3.46 o 
   0   9  19       64.66       61.18      3.45 o 
   1   9  19        7.46        9.95      2.59 o 
   2   9  19        4.66        5.98      2.73 o 
  -3  10  19       37.71       39.35      5.93 o 
  -2  10  19       71.48       76.00      4.75 o 
  -1  10  19      104.25      116.70      5.25 o 
   0  10  19       10.28        8.79      2.01 o 
   1  10  19        0.99        0.29      2.20 o 
   2  10  19        0.55        6.26      6.84 o 
  -3  11  19        0.49        1.95      2.98 o 
  -2  11  19      185.73      195.63      5.64 o 
  -1  11  19        2.65        2.23      2.30 o 
   0  11  19        0.29       -1.63      2.71 o 
   1  11  19       87.62       87.41      7.14 o 
  -2  12  19        1.09        1.50      2.45 o 
  -1  12  19        2.19        3.64      2.99 o 
   0  12  19      112.27      117.90      4.78 o 
  -4   0  20       18.46       19.68      7.29 o 
  -2   0  20        0.13       -0.84      3.64 o 
   0   0  20      187.46      176.87      8.79 o 
   2   0  20       49.81       50.64      5.10 o 
  -5   1  20       17.80       18.95      4.47 o 
  -4   1  20      251.38      230.10     14.37 o 
  -3   1  20        5.07        5.97      3.63 o 
  -2   1  20       14.59       12.88      3.75 o 
  -1   1  20       41.10       29.98      3.71 o 
   0   1  20       26.31       23.08      3.38 o 
   1   1  20       21.82       23.14      3.45 o 
   2   1  20        0.00       -1.57      2.86 o 
   3   1  20       47.27       53.77      3.23 o 
  -5   2  20       15.97       13.50      3.91 o 
  -4   2  20       90.70       95.51      6.12 o 
  -3   2  20       11.97       13.24      4.32 o 
  -2   2  20       14.14       14.81      3.82 o 
  -1   2  20      111.83      106.63      5.24 o 
   0   2  20       83.58       76.91      5.61 o 
   1   2  20       99.54      105.08      4.94 o 
   2   2  20       35.75       38.49      4.46 o 
   3   2  20        0.57       -1.32      1.86 o 
  -4   3  20       84.99       92.42      6.57 o 
  -3   3  20       26.45        7.61      6.13 o 
  -2   3  20       17.19       14.38      3.84 o 
  -1   3  20      178.57      213.30      9.81 o 
   0   3  20       11.28       10.87      2.97 o 
   1   3  20        1.76        1.69      2.44 o 
   2   3  20       37.58       38.49      8.60 o 
   3   3  20        0.60        1.49      2.03 o 
  -4   4  20       56.36       58.89      5.64 o 
  -3   4  20        4.75        0.03      2.21 o 
  -2   4  20       52.14       38.00      8.28 o 
  -1   4  20        0.18        0.25      2.44 o 
   0   4  20       10.92       16.47      3.48 o 
   1   4  20      695.08      688.27     15.07 o 
   2   4  20      200.74      197.98      5.56 o 
   3   4  20       20.02       17.93      2.22 o 
  -4   5  20        4.91        5.96      3.55 o 
  -3   5  20       11.85        2.63      2.91 o 
  -2   5  20       14.52        5.77      3.41 o 
  -1   5  20       60.62       55.43      4.13 o 
   0   5  20      130.80      123.41      4.69 o 
   1   5  20       91.19       97.75      4.75 o 
   2   5  20       49.01       54.01      2.78 o 
   3   5  20       33.20       30.00      2.97 o 
  -4   6  20        0.37        0.42      2.52 o 
  -3   6  20        0.85        1.36      2.56 o 
  -2   6  20        2.89        2.45      2.43 o 
  -1   6  20       10.62        7.03      3.08 o 
   0   6  20       48.34       57.31      4.28 o 
   1   6  20        0.31       -0.53      1.94 o 
   2   6  20       38.45       36.63      2.81 o 
   3   6  20        0.02        0.30      1.91 o 
  -4   7  20       11.78        6.11      3.43 o 
  -3   7  20       32.94        1.09      2.98 o 
  -2   7  20       48.23       37.45     10.12 o 
  -1   7  20        1.80        1.99      2.10 o 
   0   7  20        1.91        0.73      2.35 o 
   1   7  20        0.58       -2.35      2.35 o 
   2   7  20       15.09       11.05      2.60 o 
  -4   8  20        6.57        3.90      3.20 o 
  -3   8  20        0.40       -1.49      3.05 o 
  -2   8  20       47.41        0.74      4.96 o 
  -1   8  20       44.93       52.79      3.74 o 
   0   8  20       13.44       10.69      2.60 o 
   1   8  20       34.33       33.57      5.26 o 
   2   8  20       11.74        8.76      2.48 o 
  -3   9  20        1.39        2.18      2.81 o 
  -2   9  20        3.83        0.34      2.03 o 
  -1   9  20      331.63      351.32      6.93 o 
   0   9  20      165.51      153.96      4.25 o 
   1   9  20       28.48       24.38      3.45 o 
   2   9  20       11.68        8.71      3.30 o 
  -3  10  20        8.65        4.29      3.22 o 
  -2  10  20       12.53       10.63      3.02 o 
  -1  10  20        0.03       -2.12      2.50 o 
   0  10  20      130.65      122.62      3.86 o 
   1  10  20        3.10        3.57      2.32 o 
  -2  11  20       25.41       28.77      5.58 o 
  -1  11  20        2.19        0.60      2.13 o 
   0  11  20        6.93        6.47      3.06 o 
   1  11  20        4.67        3.90      2.47 o 
  -1  12  20        1.02       -1.33      2.01 o 
  -3   0  21        0.27        0.60      6.31 o 
  -1   0  21      572.37      577.23     15.23 o 
   1   0  21        9.18       10.34      5.51 o 
   3   0  21       33.73       42.30      4.55 o 
  -4   1  21       38.37       41.87      6.03 o 
  -3   1  21       36.29       22.70     10.51 o 
  -2   1  21        0.29       -0.73      2.66 o 
  -1   1  21      138.34      131.00      5.77 o 
   0   1  21       84.59       79.93      5.99 o 
   1   1  21      130.19      128.38      5.09 o 
   2   1  21       94.46      103.14      5.35 o 
   3   1  21        3.76        2.34      2.15 o 
  -4   2  21        0.69        0.54      2.59 o 
  -3   2  21       18.39        6.41      5.95 o 
  -2   2  21       14.13        7.63      3.74 o 
  -1   2  21       11.69        6.80      3.17 o 
   0   2  21        3.49        1.39      2.68 o 
   1   2  21      417.03      432.39      8.80 o 
   2   2  21        0.38        1.63      2.37 o 
   3   2  21        6.58        5.63      2.33 o 
  -4   3  21        7.91        3.90      3.85 o 
  -3   3  21       18.06        0.17      2.54 o 
  -2   3  21       10.65        4.94      3.17 o 
  -1   3  21       69.71       62.42      4.81 o 
   0   3  21      124.61      104.97      5.00 o 
   1   3  21        3.77        9.08      3.79 o 
   2   3  21       20.21       14.76      4.21 o 
   3   3  21        6.40        5.32      2.38 o 
  -4   4  21       44.20       37.12     12.03 o 
  -3   4  21       23.05        0.83      3.48 o 
  -2   4  21       56.96       34.22     14.60 o 
  -1   4  21       10.17       11.54      3.35 o 
   0   4  21        1.21       -0.63      2.24 o 
   1   4  21      255.73      257.91      6.48 o 
   2   4  21       53.56       57.21      4.13 o 
  -4   5  21        4.36        1.46      3.28 o 
  -3   5  21       12.01        0.47      2.61 o 
  -2   5  21       34.05       -0.17      3.92 o 
  -1   5  21        0.70        1.86      2.98 o 
   0   5  21       51.37       57.53      4.33 o 
   1   5  21        9.21        8.67      3.02 o 
   2   5  21       67.89       68.31      3.37 o 
  -4   6  21       25.78        7.84      4.86 o 
  -3   6  21       21.91        0.06      2.13 o 
  -2   6  21       85.20       85.19      4.25 o 
  -1   6  21        0.83       -1.79      3.21 o 
   0   6  21       12.85       14.46      3.19 o 
   1   6  21        0.82        2.49      2.58 o 
   2   6  21       12.95       13.36      2.74 o 
  -3   7  21       11.24        1.18      3.66 o 
  -2   7  21       35.13       -0.19      2.45 o 
  -1   7  21      227.58      241.05      5.33 o 
   0   7  21        4.34        8.98      3.45 o 
   1   7  21       36.26       30.26      3.33 o 
   2   7  21       11.94       10.56      2.63 o 
  -3   8  21        7.07       -0.84      2.57 o 
  -2   8  21        4.52        3.59      3.28 o 
  -1   8  21        1.07        3.30      2.57 o 
   0   8  21        8.72        7.24      2.72 o 
   1   8  21       40.40       40.01      4.24 o 
   2   8  21        0.07        0.37      1.88 o 
  -3   9  21       23.13        5.47      3.29 o 
  -2   9  21        0.52        0.96      2.66 o 
  -1   9  21       84.53       81.16      3.92 o 
   0   9  21        2.72        4.99      2.10 o 
   1   9  21       32.09       29.79      5.97 o 
  -2  10  21       29.84       29.90      4.39 o 
  -1  10  21        0.15        0.13      2.36 o 
   0  10  21        7.20        8.91      3.13 o 
  -1  11  21        0.09       -0.22      1.72 o 
  -4   0  22      122.78      133.74      9.59 o 
  -2   0  22        1.73        0.95      3.95 o 
   0   0  22       86.16      109.96      8.21 o 
   2   0  22      130.71      150.61      8.69 o 
  -4   1  22        0.64        4.40      4.74 o 
  -3   1  22        5.25        2.36      3.30 o 
  -2   1  22       54.15       60.81      5.62 o 
  -1   1  22      149.92      136.05      5.60 o 
   0   1  22       14.81        8.63      3.27 o 
   1   1  22      119.62      123.93      5.44 o 
   2   1  22        4.09        2.74      2.67 o 
  -4   2  22       69.31       77.66      5.89 o 
  -3   2  22        0.00        1.02      3.70 o 
  -2   2  22       95.35       88.89      5.21 o 
  -1   2  22      133.87      134.70      6.74 o 
   0   2  22      239.39      237.85      6.32 o 
   1   2  22        0.33        2.19      2.70 o 
   2   2  22        0.46        2.88      2.91 o 
  -4   3  22        9.31        4.51      3.68 o 
  -3   3  22        1.93       -0.53      3.23 o 
  -2   3  22        2.60        0.06      2.78 o 
  -1   3  22      136.50      140.18      6.05 o 
   0   3  22        4.65        5.77      3.80 o 
   1   3  22      122.16      133.79      5.58 o 
   2   3  22        0.23        1.58      2.46 o 
  -4   4  22        4.08       -0.13      3.16 o 
  -3   4  22        1.27       -0.87      2.97 o 
  -2   4  22        1.51       -0.88      3.10 o 
  -1   4  22        2.10        4.15      3.21 o 
   0   4  22        0.02       -0.27      2.33 o 
   1   4  22        3.93        2.50      3.31 o 
   2   4  22        0.53       -0.87      2.48 o 
  -4   5  22       18.48        5.55      3.78 o 
  -3   5  22       10.51        0.63      2.77 o 
  -2   5  22       17.28        0.85      3.17 o 
  -1   5  22        2.69        2.65      2.96 o 
   0   5  22        9.38       13.34      3.36 o 
   1   5  22       48.20       54.45      4.05 o 
   2   5  22        2.38        3.10      2.06 o 
  -3   6  22        0.00        0.25      2.66 o 
  -2   6  22       36.35        1.11      3.02 o 
  -1   6  22       15.05       14.03      4.56 o 
   0   6  22        2.66        3.50      3.01 o 
   1   6  22        9.78        8.11      3.67 o 
   2   6  22       16.69       15.89      3.40 o 
  -3   7  22        0.18       -0.33      3.04 o 
  -2   7  22        2.50       -0.08      2.64 o 
  -1   7  22      130.16      135.02      5.44 o 
   0   7  22       11.67       15.22      3.63 o 
   1   7  22        3.35        1.77      2.41 o 
  -3   8  22        2.65       -0.38      2.67 o 
  -2   8  22       17.07        7.69      3.65 o 
  -1   8  22      124.45      129.23      4.80 o 
   0   8  22       20.65       18.64      3.14 o 
   1   8  22       44.95       48.67      4.40 o 
  -2   9  22        8.67        9.99      3.52 o 
  -1   9  22        3.02        1.16      2.24 o 
   0   9  22       70.24       68.26      3.67 o 
  -1  10  22      124.54      141.02      6.46 o 
  -3   0  23        0.01        0.13      5.28 o 
  -1   0  23       56.37       59.27      7.93 o 
   1   0  23       70.52       83.68      6.58 o 
  -4   1  23       50.24       69.05      7.97 o 
  -3   1  23        0.13        0.29      2.89 o 
  -2   1  23        3.35        1.76      3.27 o 
  -1   1  23       10.28        7.72      3.45 o 
   0   1  23      141.85      147.52      6.06 o 
   1   1  23        2.48        0.46      2.68 o 
   2   1  23       13.99        3.70      3.56 o 
  -4   2  23       14.83       11.07      5.53 o 
  -3   2  23       26.45        0.50      3.69 o 
  -2   2  23        0.59       -0.32      2.72 o 
  -1   2  23       38.54       40.45      5.31 o 
   0   2  23       15.39       14.51      3.90 o 
   1   2  23      184.71      191.68      6.43 o 
   2   2  23        0.31       -0.60      2.64 o 
  -3   3  23       14.93        0.36      2.97 o 
  -2   3  23        1.58        0.38      2.74 o 
  -1   3  23       13.69       14.43      3.81 o 
   0   3  23       49.26       45.53      4.61 o 
   1   3  23      348.60      380.04      7.95 o 
   2   3  23       71.67       90.19      4.69 o 
  -3   4  23        2.88        0.91      3.16 o 
  -2   4  23       14.28        1.50      3.44 o 
  -1   4  23        1.83        3.26      3.43 o 
   0   4  23        8.33        9.87      4.74 o 
   1   4  23        4.59        5.73      4.42 o 
   2   4  23       80.08       85.64     14.36 o 
  -3   5  23        5.22       -0.85      2.76 o 
  -2   5  23       11.75        0.47      2.85 o 
  -1   5  23        8.75       12.69      3.73 o 
   0   5  23       90.94       86.69      5.25 o 
   1   5  23       68.10       63.35      4.84 o 
  -3   6  23        2.27        0.31      2.66 o 
  -2   6  23       17.97        8.61      4.68 o 
  -1   6  23       44.29       55.22      4.80 o 
   0   6  23       55.54       65.46      4.62 o 
   1   6  23        0.39       -0.48      2.73 o 
  -2   7  23       40.65        3.91      3.60 o 
  -1   7  23       21.02       17.21      3.64 o 
   0   7  23       49.46       63.45      6.43 o 
   1   7  23        3.39        5.80      3.39 o 
  -2   8  23        0.01        0.16      2.65 o 
  -1   8  23       32.69       33.63      3.81 o 
   0   8  23       19.39       23.82      3.40 o 
  -2   0  24        0.00        2.82      6.05 o 
   0   0  24        8.40       14.71      5.26 o 
  -3   1  24        8.79        3.41      3.83 o 
  -2   1  24      112.31      117.56      6.00 o 
  -1   1  24       10.77       14.34      4.60 o 
   0   1  24       23.46       26.73      4.41 o 
   1   1  24       12.64        5.33      3.97 o 
  -3   2  24       25.56        1.42      4.65 o 
  -2   2  24        2.75        4.15      4.20 o 
  -1   2  24        0.97        0.17      2.47 o 
   0   2  24        5.45        8.43      3.91 o 
   1   2  24        1.88        2.92      3.40 o 
  -3   3  24       15.31        1.12      3.45 o 
  -2   3  24       25.99        6.96      5.89 o 
  -1   3  24        9.07       10.84      4.52 o 
   0   3  24       50.78       52.58      4.61 o 
   1   3  24      210.77      238.64      6.79 o 
  -3   4  24        2.33       -0.55      3.22 o 
  -2   4  24       14.69        0.34      3.57 o 
  -1   4  24        0.53       -3.71      3.71 o 
   0   4  24        4.64        7.14      3.86 o 
   1   4  24       17.01       12.40      3.74 o 
  -2   5  24       10.99        1.18      3.28 o 
  -1   5  24        0.40       -1.59      3.12 o 
   0   5  24      141.96      148.48      6.22 o 
   1   5  24        0.61        2.48      3.33 o 
  -2   6  24       93.86      102.39      4.99 o 
  -1   6  24        0.00        2.01      3.25 o 
   0   6  24        0.22       -1.78      2.96 o 
  -1   7  24      135.70      135.55      5.00 o 
   0   7  24        0.01        0.33      2.77 o 
  -3   0  25       63.03       86.72     10.72 o 
  -1   0  25       22.34       20.64      6.13 o 
   1   0  25        5.30       -0.06      3.31 o 
  -3   1  25        1.65        0.50      3.33 o 
  -2   1  25        0.47        0.26      3.54 o 
  -1   1  25        0.15       -0.76      4.01 o 
   0   1  25       12.45       13.27      4.19 o 
   1   1  25        2.48        0.09      2.36 o 
  -2   2  25       38.30       45.55      5.24 o 
  -1   2  25       13.51        6.25      3.72 o 
   0   2  25      174.84      186.39      6.60 o 
   1   2  25        0.30        1.09      3.15 o 
  -2   3  25       12.37        4.78      4.62 o 
  -1   3  25       16.89       19.32      4.63 o 
   0   3  25        1.14        1.64      3.28 o 
  -2   4  25       17.36        1.45      4.17 o 
  -1   4  25       26.95       33.10      6.96 o 
   0   4  25       63.45       66.13      5.08 o 
  -2   5  25       16.25        1.14      3.44 o 
  -1   5  25        6.62        9.27      4.21 o 
   0   5  25        3.01        1.22      3.37 o 
  -2   0  26        7.29        3.86      6.60 o 
   0   0  26        4.51        6.73      8.54 o 
  -1   1  26        1.12        1.20      3.25 o 
  -1   2  26       23.36       17.41      5.37 o 
                                                 
